# Supplementary material for: Single-cell transcriptomic profiles in the pathophysiology within the microenvironment of early diabetic kidney disease
Source: Cell Death Dis. 2023 Jul 17;14(7):442. doi: 10.1038/s41419-023-05947-1 (PMC10352247; doi:10.1038/s41419-023-05947-1)
Supplement: Supplementary file 3 — Supplementary Table 1 [file 41419_2023_5947_MOESM3_ESM.xls]

## Sheet: 工作表1
Ingenuity Toxicity Lists	-log(p-value)	Ratio	Molecules
Renal Necrosis/Cell Death	9.43	0.222	AAK1,AGTR1,AIFM3,ALG5,ALKBH8,APRT,AR,ATF3,ATG5,BCL10,BCL2,BECN1,BIRC2,BIRC5,BRCA2,C4A/C4B,CARD14,CASP8,CASP9,CCDC47,CCHCR1,CCN2,Cdc42,CDK10,CDK2,CEBPD,CHMP5,CNNM4,CRYAB,CUL4B,CYP24A1,DAPK1,DCTN2,DDX17,DPYD,DYRK3,EIF2AK2,EMC3,EMSY,ERN1,F3,FADD,FAT1,FDFT1,FGF1,FOS,FOXO1,FTO,GNA13,GNAQ,GSTM5,GSTP1,HBEGF,HELLS,HIF1A,HMOX1,HNF1B,HSP90B1,HSPA1A/HSPA1B,HTT,IL17RD,IRF3,ITGA1,Kap,KAT5,LRP5,LRP6,MAP2K4,MAP…
Mitochondrial Dysfunction	6.33	0.278	ACO1,APH1B,Atp5e,ATP5MC1,ATP5MC3,ATP5MF,ATP5MG,BCL2,CASP8,CASP9,COX10,COX6A1,COX6B1,COX6B2,Cox6c,COX7A2,COX7B,COX8A,CYB5B,DMAC2L,MAOA,MAP2K4,NDUFA1,NDUFA12,NDUFA2,NDUFA3,NDUFA4,NDUFA5,NDUFAB1,NDUFB3,NDUFB4,NDUFB5,NDUFB9,NDUFS6,NDUFV2,NDUFV3,PARK7,PINK1,PRKN,RHOT2,TRAK1,UCP2,UQCR10,UQCR11,UQCRB,UQCRQ,VPS9D1
PPARα/RXRα Activation	3.47	0.225	ABCA1,ADCY1,ADCY9,BCL3,CD36,CKAP5,ELP1,FASN,GNAQ,HSP90B1,IKBKB,MAP2K4,MAP2K7,MAP3K14,MAPK14,MED1,MED12,MED23,NCOR1,NCOR2,NFKBIA,NR2C2,PLCB1,PLCB3,PLCD3,PLCG1,PLCL1,PPARA,PRKAG2,PRKCA,RAF1,RALA,RELA,RRAS,RXRA,SLC27A1,SMAD3,SOS1,SOS2,TGFB1,TGFBR1,TGFBR2,TGS1
Cytochrome P450 Panel - Substrate is a Fatty Acid (Mouse)	3.33	0.5	Cyp2j13,CYP2J2,Cyp2j9,CYP4A11,Cyp4a14,CYP4B1,Cyp4f16/Cyp4f37,CYP4F3
RAR Activation	3.17	0.217	ADCY1,ADCY9,ADH1C,AKR1B1,Akr1b10,Akr1c12/Akr1c13,Akr1c14,ALDH1A1,ARID1A,ARID2,CARM1,CSNK2B,ERCC3,FOS,GTF2H2,KAT2B,MAP2K4,MAPK14,MAPKAPK2,MED1,NCOR1,NCOR2,NR2F2,NSD1,PARP1,PIK3CB,PRKAG2,PRKCA,PRKCE,PRKCI,RAC1,RDH13,RDH14,RDH16,RDH5,RELA,RXRA,SMAD1,SMAD3,SMARCC2,SMARCD2,TGFB1,TNIP1,VEGFA
Cell Cycle: G1/S Checkpoint Regulation	2.62	0.269	ABL1,CCND3,CCNE2,CDC25A,CDC34,CDK2,CDK6,E2F4,E2F5,E2F7,E2F8,FOXO1,HDAC11,HDAC2,HDAC4,RBL2,SMAD3,TGFB1
VDR/RXR Activation	2.59	0.256	CXCL10,CYP24A1,FOXO1,GADD45A,GTF2B,HES1,KLF4,LRP5,MED1,MXD1,NCOR1,NCOR2,PDGFA,PPARD,PRKCA,PRKCE,PRKCI,RXRA,S100G,SPP1
p53 Signaling	2.3	0.232	BCL2,BIRC5,CCNG1,CCNK,CDK2,CHEK1,CHEK2,FASN,GADD45A,HIF1A,KAT2B,MAPK14,MED1,PIAS1,PIDD1,PIK3C2A,PIK3C3,PIK3CB,RRM2B,SCO2,SIRT1,ST13,TNFRSF10A
Mechanism of Gene Regulation by Peroxisome Proliferators via PPARα	2.21	0.232	CD36,EHHADH,FAT1,FOS,HSPA1A/HSPA1B,IKBKB,MAP3K14,MED1,NCOR1,NCOR2,NFKBIA,PDGFA,PDGFB,PPARA,PPARD,PRKCA,RAF1,RELA,RXRA,SOS1,SOS2,TNFRSF1A
NRF2-mediated Oxidative Stress Response	2.16	0.192	BACH1,CCT7,CDC34,CYP2A6 (includes others),Cyp2d22,Cyp2j13,CYP2J2,Cyp2j9,CYP4A11,Cyp4a14,DNAJA4,DNAJB14,DNAJC12,DNAJC13,DNAJC6,FOS,FTH1,GCLC,GSTA5,GSTK1,GSTM5,GSTP1,HMOX1,HSP90B1,MAP2K4,MAP2K5,MAP2K7,MAPK14,MGST1,MGST3,NFE2L2,NQO1,PIK3C2A,PIK3C3,PIK3CB,PRDX1,PRKCA,PRKCE,PRKCI,RAF1,RALA,RRAS,SOD3,TXN,USP14
