# Supplementary material for: Single-cell transcriptomic profiles in the pathophysiology within the microenvironment of early diabetic kidney disease
Source: Cell Death Dis. 2023 Jul 17;14(7):442. doi: 10.1038/s41419-023-05947-1 (PMC10352247; doi:10.1038/s41419-023-05947-1)
Supplement: Supplementary file 4 — Supplementary Table 2 [file 41419_2023_5947_MOESM4_ESM.xls]

## Sheet: cell differention & movement
Ingenuity Canonical Pathways	Gene number	-log(p-value)		Ratio	z-score	Molecules					canonical	percentage
Sirtuin Signaling Pathway	74	7.98	0.648649	0.258	2.582	ABCA1,ADAM10,AGTRAP,APEX1,ATG10,ATG13,ATG16L1,ATG2A,ATG3,ATG4A,ATG4B,ATG4C,ATG4D,ATG5,ATP5MC1,BECN1,CRTC2,EPAS1,FOXO1,G6PD,GABARAPL2,GABPB2,GADD45A,H1-0,HIF1A,HMGCS2,HSF1,KAT2A,MAPK4,MAPK6,NDUFA1,NDUFA12,NDUFA2,NDUFA3,NDUFA4,NDUFA5,NDUFAB1,NDUFB3,NDUFB4,NDUFB5,NDUFB9,NDUFS6,NDUFV2,NDUFV3,NFE2L2,NQO1,NR1H4,OGG1,PAM16,PARP1,PCK1,POLR1A,POLR1B,POLR1E,POLR3D,PPARA,RELA,SIRT1,SLC2A1,SOD3,SREBF1,STAT3,…					Cell Cycle Control of Chromosomal Replication	0.777778
Sumoylation Pathway	27	3.53	0.814815	0.265	-2.837	AR,CBX4,Cdc42,CTBP2,FNBP1,FOS,HDAC2,MAP2K4,NFKBIA,PIAS1,PIAS4,RAC1,RHOBTB1,RHOC,RHOD,RHOT1,RHOT2,RNF4,RPA1,SAE1,SENP1,SENP2,SENP3,SIRT1,SUMO1,SUMO2,SUMO3					Sirtuin Signaling Pathway	0.648649
Integrin Signaling	44	2.85	0.704545	0.21	3.479	ABL1,ARF6,ARPC1B,ARPC2,ARPC5,ARPC5L,ASAP1,BCAR3,CAPN7,Cdc42,CRKL,CTTN,DOCK1,FNBP1,ITGA1,ITGA2B,ITGA3,ITGB6,ITGB8,LIMS1,MAP2K4,MAP3K11,MPRIP,MYLK,PAK1,PDGFB,PFN1,PIK3C2A,PIK3C3,PIK3CB,PLCG1,RAC1,RAF1,RALA,RHOBTB1,RHOC,RHOD,RHOT1,RHOT2,RRAS,SOS1,SOS2,TLN2,TSPAN4					HGF Signaling	0.55
TGF-β Signaling	21	1.85	0.619048	0.219	2.324	BCL2,BMP4,BMP7,FOS,MAP2K4,MAP4K1,MAPK14,PIAS4,RAF1,RALA,RNF111,RRAS,SERPINE1,SMAD1,SMAD3,SOS1,SOS2,TFE3,TGFB1,TGFBR1,TGFBR2					Oxidative Phosphorylation	0.852941
ERBB4 Signaling	16	1.82	0.4375	0.235	2.84	ADAM17,APH1B,Nrg1,NRG4,PIK3C2A,PIK3C3,PIK3CB,PLCG1,PRKCA,PRKCE,PRKCI,RAF1,RALA,RRAS,SOS1,SOS2					HER-2 Signaling in Breast Cancer	0.654545
RAN Signaling	27	1.73	1	0.353	2.449	IPO5,KPNA1,KPNA2,KPNA3,KPNB1,XPO1					Autophagy	0.529412
ERBB Signaling	16	1.71	0.6	0.215	2.683	ELK1,FOS,FOXO1,HBEGF,MAP2K4,MAPK14,NRG4,PAK1,PIK3C2A,PIK3C3,PIK3CB,PLCG1,PRKCA,PRKCE,PRKCI,RAF1,RALA,RRAS,SOS1,SOS2					RANK Signaling in Osteoclasts	0.740741
Neurotrophin/TRK Signaling	17	1.58	0.647059	0.218	2.668	ATF2,CREB1,FOS,KLK3,MAP2K4,MAP2K5,MAP2K7,PIK3C2A,PIK3C3,PIK3CB,PLCG1,PTPN11,RAF1,RALA,RRAS,SOS1,SOS2					EGF Signaling	0.555556
Signaling by Rho Family GTPases	46	1.42	0.652174	0.173	2.874	ARHGEF1,ARHGEF16,ARHGEF4,ARHGEF5,ARPC1B,ARPC2,ARPC5,ARPC5L,Cdc42,ELK1,FNBP1,FOS,GNA13,GNAQ,GNAT1,ITGA1,ITGA2B,ITGA3,ITGB6,ITGB8,MAP2K4,MAP2K7,MAP3K10,MAP3K11,MAP3K12,MYLK,PAK1,PARD3,PI4KA,PIK3C2A,PIK3C3,PIK3CB,PIP5K1B,PLD1,PPP1R12C,PRKCI,PTK2B,RAC1,RAF1,RELA,RHOBTB1,RHOC,RHOD,RHOT1,RHOT2,STMN1					Glioblastoma Multiforme Signaling	0.55
TWEAK Signaling	9	1.3	0.666667	0.243	2.333	BIRC2,CASP8,CASP9,FADD,IKBKB,MAP3K14,NFKBIA,RELA,RIPK1					Sumoylation Pathway	0.814815
											PI3K Signaling in B Lymphocytes	0.617647
											Production of Nitric Oxide and Reactive Oxygen Species in Macrophages	0.619048
											Integrin Signaling	0.704545
											Cardiac Hypertrophy Signaling	0.615385
											Phosphatidylglycerol Biosynthesis II (Non-plastidic)	0.6
											RAC Signaling	0.645161
											Cell Cycle: G1/S Checkpoint Regulation	0.555556
											Small Cell Lung Cancer Signaling	0.695652
											IL-3 Signaling	0.6
											Spliceosomal Cycle	0.714286
											Reelin Signaling in Neurons	0.6
											Superpathway of Inositol Phosphate Compounds	0.533333
											Hepatic Fibrosis Signaling Pathway	0.608108
											Cell Cycle Regulation by BTG Family Proteins	0.636364
											Thrombopoietin Signaling	0.5625
											Thrombin Signaling	0.604651
											FGF Signaling	0.55
											Gαq Signaling	0.647059
											Aldosterone Signaling in Epithelial Cells	0.575758
											UVA-Induced MAPK Signaling	0.5
											BER (Base Excision Repair) Pathway	0.583333
											3-phosphoinositide Degradation	0.540541
											NAD Signaling Pathway	0.7
											GNRH Signaling	0.621622
											3-phosphoinositide Biosynthesis	0.564103
											NF-κB Activation by Viruses	0.611111
											CDP-diacylglycerol Biosynthesis I	0.625
											Adrenomedullin signaling pathway	0.578947
											Death Receptor Signaling	0.714286
											TGF-β Signaling	0.619048
											D-myo-inositol-5-phosphate Metabolism	0.513514
											Glutathione-mediated Detoxification	0.7
											IL-8 Signaling	0.666667
											Estrogen-mediated S-phase Entry	0.625
											ERK/MAPK Signaling	0.5
											RAN Signaling	1
											FLT3 Signaling in Hematopoietic Progenitor Cells	0.555556
											ERBB Signaling	0.6
											Induction of Apoptosis by HIV1	0.666667
											B Cell Activating Factor Signaling	0.818182
											HIF1α Signaling	0.578947
											Neurotrophin/TRK Signaling	0.647059
											CD40 Signaling	0.733333
											Cell Cycle: G2/M DNA Damage Checkpoint Regulation	0.916667
											D-myo-inositol (1,4,5,6)-Tetrakisphosphate Biosynthesis	0.606061
											D-myo-inositol (3,4,5,6)-tetrakisphosphate Biosynthesis	0.606061
											Mouse Embryonic Stem Cell Pluripotency	0.571429
											Regulation Of The Epithelial Mesenchymal Transition By Growth Factors Pathway	0.657143
											Role of PKR in Interferon Induction and Antiviral Response	0.615385
											Ferroptosis Signaling Pathway	0.72
											Signaling by Rho Family GTPases	0.652174
											Cardiac Hypertrophy Signaling (Enhanced)	0.5
											Colorectal Cancer Metastasis Signaling	0.586957
											TWEAK Signaling	0.666667
											Cell Cycle Control of Chromosomal Replication	0.777778
											Sirtuin Signaling Pathway	0.648649
											HGF Signaling	0.55
											Oxidative Phosphorylation	0.852941
											HER-2 Signaling in Breast Cancer	0.654545
											Autophagy	0.529412
											RANK Signaling in Osteoclasts	0.740741
											CD27 Signaling in Lymphocytes	0.631579
											PDGF Signaling	0.48
											EGF Signaling	0.555556
											Glioblastoma Multiforme Signaling	0.55
											Renin-Angiotensin Signaling	0.516129
											Sumoylation Pathway	0.814815
											Cholecystokinin/Gastrin-mediated Signaling	0.666667
											Assembly of RNA Polymerase III Complex	0.285714
											PI3K Signaling in B Lymphocytes	0.617647
											Production of Nitric Oxide and Reactive Oxygen Species in Macrophages	0.619048
											tRNA Charging	0.153846
											Integrin Signaling	0.704545
											Cardiac Hypertrophy Signaling	0.615385
											Phosphatidylglycerol Biosynthesis II (Non-plastidic)	0.6
											RAC Signaling	0.645161
											NGF Signaling	0.464286
											Cell Cycle: G1/S Checkpoint Regulation	0.555556
											Small Cell Lung Cancer Signaling	0.695652
											IL-3 Signaling	0.6
											Chondroitin and Dermatan Biosynthesis	#DIV/0!
											Spliceosomal Cycle	0.714286
											Reelin Signaling in Neurons	0.6
											Superpathway of Inositol Phosphate Compounds	0.533333
											Hepatic Fibrosis Signaling Pathway	0.608108
											Cell Cycle Regulation by BTG Family Proteins	0.636364
											Thrombopoietin Signaling	0.5625
											Thrombin Signaling	0.604651
											FGF Signaling	0.55
											Gαq Signaling	0.647059
											Aldosterone Signaling in Epithelial Cells	0.575758
											UVA-Induced MAPK Signaling	0.5
											Assembly of RNA Polymerase I Complex	0.2
											BER (Base Excision Repair) Pathway	0.583333
											3-phosphoinositide Degradation	0.540541
											NAD Signaling Pathway	0.7
											GNRH Signaling	0.621622
											3-phosphoinositide Biosynthesis	0.564103
											NF-κB Activation by Viruses	0.611111
											CDP-diacylglycerol Biosynthesis I	0.625
											Adrenomedullin signaling pathway	0.578947
											Death Receptor Signaling	0.714286
											TGF-β Signaling	0.619048
											D-myo-inositol-5-phosphate Metabolism	0.513514
											ERBB4 Signaling	0.4375
											Glutathione-mediated Detoxification	0.7
											IL-8 Signaling	0.666667
											Estrogen-mediated S-phase Entry	0.625
											ERK/MAPK Signaling	0.5
											RAN Signaling	1
											FLT3 Signaling in Hematopoietic Progenitor Cells	0.555556
											ERBB Signaling	0.6
											Neuregulin Signaling	0.458333
											Induction of Apoptosis by HIV1	0.666667
											B Cell Activating Factor Signaling	0.818182
											HIF1α Signaling	0.578947
											Neurotrophin/TRK Signaling	0.647059
											CD40 Signaling	0.733333
											Cell Cycle: G2/M DNA Damage Checkpoint Regulation	0.916667
											D-myo-inositol (1,4,5,6)-Tetrakisphosphate Biosynthesis	0.606061
											D-myo-inositol (3,4,5,6)-tetrakisphosphate Biosynthesis	0.606061
											Mouse Embryonic Stem Cell Pluripotency	0.571429
											Regulation Of The Epithelial Mesenchymal Transition By Growth Factors Pathway	0.657143
											Insulin Secretion Signaling Pathway	0.489362
											Role of PKR in Interferon Induction and Antiviral Response	0.615385
											Ferroptosis Signaling Pathway	0.72
											Signaling by Rho Family GTPases	0.652174
											Cardiac Hypertrophy Signaling (Enhanced)	0.5
											Colorectal Cancer Metastasis Signaling	0.586957
											Endothelin-1 Signaling	0.382353
											D-myo-inositol (1,4,5)-Trisphosphate Biosynthesis	0.428571
											TWEAK Signaling	0.666667
											WNT/Ca+ pathway	0.428571
											Cell Cycle Control of Chromosomal Replication	0.777778
											Sirtuin Signaling Pathway	0.648649
											HGF Signaling	0.55
											Oxidative Phosphorylation	0.852941
											HER-2 Signaling in Breast Cancer	0.654545
											Autophagy	0.529412
											RANK Signaling in Osteoclasts	0.740741
											CD27 Signaling in Lymphocytes	0.631579
											PDGF Signaling	0.48
											EGF Signaling	0.555556
											Glioblastoma Multiforme Signaling	0.55
											Renin-Angiotensin Signaling	0.516129
											Sumoylation Pathway	0.814815
											Cholecystokinin/Gastrin-mediated Signaling	0.666667
											Assembly of RNA Polymerase III Complex	0.285714
											PI3K Signaling in B Lymphocytes	0.617647
											Production of Nitric Oxide and Reactive Oxygen Species in Macrophages	0.619048
											tRNA Charging	0.153846
											Integrin Signaling	0.704545
											Cardiac Hypertrophy Signaling	0.615385
											Phosphatidylglycerol Biosynthesis II (Non-plastidic)	0.6
											RAC Signaling	0.645161
											NGF Signaling	0.464286
											Cell Cycle: G1/S Checkpoint Regulation	0.555556
											Small Cell Lung Cancer Signaling	0.695652
											IL-3 Signaling	0.6
											Chondroitin and Dermatan Biosynthesis	#DIV/0!
											Spliceosomal Cycle	0.714286
											Reelin Signaling in Neurons	0.6
											Superpathway of Inositol Phosphate Compounds	0.533333
											Hepatic Fibrosis Signaling Pathway	0.608108
											Cell Cycle Regulation by BTG Family Proteins	0.636364
											Thrombopoietin Signaling	0.5625
											Thrombin Signaling	0.604651
											FGF Signaling	0.55
											Gαq Signaling	0.647059
											Aldosterone Signaling in Epithelial Cells	0.575758
											UVA-Induced MAPK Signaling	0.5
											Assembly of RNA Polymerase I Complex	0.2
											BER (Base Excision Repair) Pathway	0.583333
											3-phosphoinositide Degradation	0.540541
											NAD Signaling Pathway	0.7
											GNRH Signaling	0.621622
											3-phosphoinositide Biosynthesis	0.564103
											NF-κB Activation by Viruses	0.611111
											CDP-diacylglycerol Biosynthesis I	0.625
											Adrenomedullin signaling pathway	0.578947
											Death Receptor Signaling	0.714286
											TGF-β Signaling	0.619048
											D-myo-inositol-5-phosphate Metabolism	0.513514
											ERBB4 Signaling	0.4375
											Glutathione-mediated Detoxification	0.7
											IL-8 Signaling	0.666667
											Estrogen-mediated S-phase Entry	0.625
											ERK/MAPK Signaling	0.5
											RAN Signaling	1
											FLT3 Signaling in Hematopoietic Progenitor Cells	0.555556
											ERBB Signaling	0.6
											Neuregulin Signaling	0.458333
											Induction of Apoptosis by HIV1	0.666667
											B Cell Activating Factor Signaling	0.818182
											HIF1α Signaling	0.578947
											Neurotrophin/TRK Signaling	0.647059
											CD40 Signaling	0.733333
											Cell Cycle: G2/M DNA Damage Checkpoint Regulation	0.916667
											D-myo-inositol (1,4,5,6)-Tetrakisphosphate Biosynthesis	0.606061
											D-myo-inositol (3,4,5,6)-tetrakisphosphate Biosynthesis	0.606061
											Mouse Embryonic Stem Cell Pluripotency	0.571429
											Regulation Of The Epithelial Mesenchymal Transition By Growth Factors Pathway	0.657143
											Insulin Secretion Signaling Pathway	0.489362
											Role of PKR in Interferon Induction and Antiviral Response	0.615385
											Ferroptosis Signaling Pathway	0.72
											Signaling by Rho Family GTPases	0.652174
											Cardiac Hypertrophy Signaling (Enhanced)	0.5
											Colorectal Cancer Metastasis Signaling	0.586957
											Endothelin-1 Signaling	0.382353
											D-myo-inositol (1,4,5)-Trisphosphate Biosynthesis	0.428571
											TWEAK Signaling	0.666667
											WNT/Ca+ pathway	0.428571
											Cell Cycle Control of Chromosomal Replication	0.777778
											Sirtuin Signaling Pathway	0.648649
											HGF Signaling	0.55
											Oxidative Phosphorylation	0.852941
											HER-2 Signaling in Breast Cancer	0.654545
											Autophagy	0.529412
											RANK Signaling in Osteoclasts	0.740741
											CD27 Signaling in Lymphocytes	0.631579
											PDGF Signaling	0.48
											EGF Signaling	0.555556
											Glioblastoma Multiforme Signaling	0.55
											Renin-Angiotensin Signaling	0.516129
											Sumoylation Pathway	0.814815
											Cholecystokinin/Gastrin-mediated Signaling	0.666667
											Assembly of RNA Polymerase III Complex	0.285714
											PI3K Signaling in B Lymphocytes	0.617647
											Production of Nitric Oxide and Reactive Oxygen Species in Macrophages	0.619048
											tRNA Charging	0.153846
											Integrin Signaling	0.704545
											Cardiac Hypertrophy Signaling	0.615385
											Phosphatidylglycerol Biosynthesis II (Non-plastidic)	0.6
											RAC Signaling	0.645161
											NGF Signaling	0.464286
											Cell Cycle: G1/S Checkpoint Regulation	0.555556
											Small Cell Lung Cancer Signaling	0.695652
											IL-3 Signaling	0.6
											Chondroitin and Dermatan Biosynthesis	#DIV/0!
											Spliceosomal Cycle	0.714286
											Reelin Signaling in Neurons	0.6
											Superpathway of Inositol Phosphate Compounds	0.533333
											Hepatic Fibrosis Signaling Pathway	0.608108
											Cell Cycle Regulation by BTG Family Proteins	0.636364
											Thrombopoietin Signaling	0.5625
											Thrombin Signaling	0.604651
											FGF Signaling	0.55
											Gαq Signaling	0.647059
											Aldosterone Signaling in Epithelial Cells	0.575758
											UVA-Induced MAPK Signaling	0.5
											Assembly of RNA Polymerase I Complex	0.2
											BER (Base Excision Repair) Pathway	0.583333
											3-phosphoinositide Degradation	0.540541
											NAD Signaling Pathway	0.7
											GNRH Signaling	0.621622
											3-phosphoinositide Biosynthesis	0.564103
											NF-κB Activation by Viruses	0.611111
											CDP-diacylglycerol Biosynthesis I	0.625
											Adrenomedullin signaling pathway	0.578947
											Death Receptor Signaling	0.714286
											TGF-β Signaling	0.619048
											D-myo-inositol-5-phosphate Metabolism	0.513514
											ERBB4 Signaling	0.4375
											Glutathione-mediated Detoxification	0.7
											IL-8 Signaling	0.666667
											Estrogen-mediated S-phase Entry	0.625
											ERK/MAPK Signaling	0.5
											RAN Signaling	1
											FLT3 Signaling in Hematopoietic Progenitor Cells	0.555556
											ERBB Signaling	0.6
											Neuregulin Signaling	0.458333
											Induction of Apoptosis by HIV1	0.666667
											B Cell Activating Factor Signaling	0.818182
											HIF1α Signaling	0.578947
											Neurotrophin/TRK Signaling	0.647059
											CD40 Signaling	0.733333
											Cell Cycle: G2/M DNA Damage Checkpoint Regulation	0.916667
											D-myo-inositol (1,4,5,6)-Tetrakisphosphate Biosynthesis	0.606061
											D-myo-inositol (3,4,5,6)-tetrakisphosphate Biosynthesis	0.606061
											Mouse Embryonic Stem Cell Pluripotency	0.571429
											Regulation Of The Epithelial Mesenchymal Transition By Growth Factors Pathway	0.657143
											Insulin Secretion Signaling Pathway	0.489362
											Role of PKR in Interferon Induction and Antiviral Response	0.615385
											Ferroptosis Signaling Pathway	0.72
											Signaling by Rho Family GTPases	0.652174
											Cardiac Hypertrophy Signaling (Enhanced)	0.5
											Colorectal Cancer Metastasis Signaling	0.586957
											Endothelin-1 Signaling	0.382353
											D-myo-inositol (1,4,5)-Trisphosphate Biosynthesis	0.428571
											TWEAK Signaling	0.666667
											WNT/Ca+ pathway	0.428571
											Cell Cycle Control of Chromosomal Replication	0.777778
											Sirtuin Signaling Pathway	0.648649
											HGF Signaling	0.55
											Oxidative Phosphorylation	0.852941
											HER-2 Signaling in Breast Cancer	0.654545
											Autophagy	0.529412
											RANK Signaling in Osteoclasts	0.740741
											CD27 Signaling in Lymphocytes	0.631579
											PDGF Signaling	0.48
											EGF Signaling	0.555556
											Glioblastoma Multiforme Signaling	0.55
											Renin-Angiotensin Signaling	0.516129
											Sumoylation Pathway	0.814815
											Cholecystokinin/Gastrin-mediated Signaling	0.666667
											Assembly of RNA Polymerase III Complex	0.285714
											PI3K Signaling in B Lymphocytes	0.617647
											Production of Nitric Oxide and Reactive Oxygen Species in Macrophages	0.619048
											tRNA Charging	0.153846
											Integrin Signaling	0.704545
											Cardiac Hypertrophy Signaling	0.615385
											Phosphatidylglycerol Biosynthesis II (Non-plastidic)	0.6
											RAC Signaling	0.645161
											NGF Signaling	0.464286
											Cell Cycle: G1/S Checkpoint Regulation	0.555556
											Small Cell Lung Cancer Signaling	0.695652
											IL-3 Signaling	0.6
											Chondroitin and Dermatan Biosynthesis	#DIV/0!
											Spliceosomal Cycle	0.714286
											Reelin Signaling in Neurons	0.6
											Superpathway of Inositol Phosphate Compounds	0.533333
											Hepatic Fibrosis Signaling Pathway	0.608108
											Cell Cycle Regulation by BTG Family Proteins	0.636364
											Thrombopoietin Signaling	0.5625
											Thrombin Signaling	0.604651
											FGF Signaling	0.55
											Gαq Signaling	0.647059
											Aldosterone Signaling in Epithelial Cells	0.575758
											UVA-Induced MAPK Signaling	0.5
											Assembly of RNA Polymerase I Complex	0.2
											BER (Base Excision Repair) Pathway	0.583333
											3-phosphoinositide Degradation	0.540541
											NAD Signaling Pathway	0.7
											GNRH Signaling	0.621622
											3-phosphoinositide Biosynthesis	0.564103
											NF-κB Activation by Viruses	0.611111
											CDP-diacylglycerol Biosynthesis I	0.625
											Adrenomedullin signaling pathway	0.578947
											Death Receptor Signaling	0.714286
											TGF-β Signaling	0.619048
											D-myo-inositol-5-phosphate Metabolism	0.513514
											ERBB4 Signaling	0.4375
											Glutathione-mediated Detoxification	0.7
											IL-8 Signaling	0.666667
											Estrogen-mediated S-phase Entry	0.625
											ERK/MAPK Signaling	0.5
											RAN Signaling	1
											FLT3 Signaling in Hematopoietic Progenitor Cells	0.555556
											ERBB Signaling	0.6
											Neuregulin Signaling	0.458333
											Induction of Apoptosis by HIV1	0.666667
											B Cell Activating Factor Signaling	0.818182
											HIF1α Signaling	0.578947
											Neurotrophin/TRK Signaling	0.647059
											CD40 Signaling	0.733333
											Cell Cycle: G2/M DNA Damage Checkpoint Regulation	0.916667
											D-myo-inositol (1,4,5,6)-Tetrakisphosphate Biosynthesis	0.606061
											D-myo-inositol (3,4,5,6)-tetrakisphosphate Biosynthesis	0.606061
											Mouse Embryonic Stem Cell Pluripotency	0.571429
											Regulation Of The Epithelial Mesenchymal Transition By Growth Factors Pathway	0.657143
											Insulin Secretion Signaling Pathway	0.489362
											Role of PKR in Interferon Induction and Antiviral Response	0.615385
											Ferroptosis Signaling Pathway	0.72
											Signaling by Rho Family GTPases	0.652174
											Cardiac Hypertrophy Signaling (Enhanced)	0.5
											Colorectal Cancer Metastasis Signaling	0.586957
											Endothelin-1 Signaling	0.382353
											D-myo-inositol (1,4,5)-Trisphosphate Biosynthesis	0.428571
											TWEAK Signaling	0.666667
											WNT/Ca+ pathway	0.428571
											Cell Cycle Control of Chromosomal Replication	0.777778
											Sirtuin Signaling Pathway	0.648649
											HGF Signaling	0.55
											Oxidative Phosphorylation	0.852941
											HER-2 Signaling in Breast Cancer	0.654545
											Autophagy	0.529412
											RANK Signaling in Osteoclasts	0.740741
											CD27 Signaling in Lymphocytes	0.631579
											PDGF Signaling	0.48
											EGF Signaling	0.555556
											Glioblastoma Multiforme Signaling	0.55
											Renin-Angiotensin Signaling	0.516129
											Sumoylation Pathway	0.814815
											Cholecystokinin/Gastrin-mediated Signaling	0.666667
											Assembly of RNA Polymerase III Complex	0.285714
											PI3K Signaling in B Lymphocytes	0.617647
											Production of Nitric Oxide and Reactive Oxygen Species in Macrophages	0.619048
											tRNA Charging	0.153846
											Integrin Signaling	0.704545
											Cardiac Hypertrophy Signaling	0.615385
											Phosphatidylglycerol Biosynthesis II (Non-plastidic)	0.6
											RAC Signaling	0.645161
											NGF Signaling	0.464286
											Cell Cycle: G1/S Checkpoint Regulation	0.555556
											Small Cell Lung Cancer Signaling	0.695652
											IL-3 Signaling	0.6
											Chondroitin and Dermatan Biosynthesis	#DIV/0!
											Spliceosomal Cycle	0.714286
											Reelin Signaling in Neurons	0.6
											Superpathway of Inositol Phosphate Compounds	0.533333
											Hepatic Fibrosis Signaling Pathway	0.608108
											Cell Cycle Regulation by BTG Family Proteins	0.636364
											Thrombopoietin Signaling	0.5625
											Thrombin Signaling	0.604651
											FGF Signaling	0.55
											Gαq Signaling	0.647059
											Aldosterone Signaling in Epithelial Cells	0.575758
											UVA-Induced MAPK Signaling	0.5
											Assembly of RNA Polymerase I Complex	0.2
											BER (Base Excision Repair) Pathway	0.583333
											3-phosphoinositide Degradation	0.540541
											NAD Signaling Pathway	0.7
											GNRH Signaling	0.621622
											3-phosphoinositide Biosynthesis	0.564103
											NF-κB Activation by Viruses	0.611111
											CDP-diacylglycerol Biosynthesis I	0.625
											Adrenomedullin signaling pathway	0.578947
											Death Receptor Signaling	0.714286
											TGF-β Signaling	0.619048
											D-myo-inositol-5-phosphate Metabolism	0.513514
											ERBB4 Signaling	0.4375
											Glutathione-mediated Detoxification	0.7
											IL-8 Signaling	0.666667
											Estrogen-mediated S-phase Entry	0.625
											ERK/MAPK Signaling	0.5
											RAN Signaling	1
											FLT3 Signaling in Hematopoietic Progenitor Cells	0.555556
											ERBB Signaling	0.6
											Neuregulin Signaling	0.458333
											Induction of Apoptosis by HIV1	0.666667
											B Cell Activating Factor Signaling	0.818182
											HIF1α Signaling	0.578947
											Neurotrophin/TRK Signaling	0.647059
											CD40 Signaling	0.733333
											Cell Cycle: G2/M DNA Damage Checkpoint Regulation	0.916667
											D-myo-inositol (1,4,5,6)-Tetrakisphosphate Biosynthesis	0.606061
											D-myo-inositol (3,4,5,6)-tetrakisphosphate Biosynthesis	0.606061
											Mouse Embryonic Stem Cell Pluripotency	0.571429
											Regulation Of The Epithelial Mesenchymal Transition By Growth Factors Pathway	0.657143
											Insulin Secretion Signaling Pathway	0.489362
											Role of PKR in Interferon Induction and Antiviral Response	0.615385
											Ferroptosis Signaling Pathway	0.72
											Signaling by Rho Family GTPases	0.652174
											Cardiac Hypertrophy Signaling (Enhanced)	0.5
											Colorectal Cancer Metastasis Signaling	0.586957
											Endothelin-1 Signaling	0.382353
											D-myo-inositol (1,4,5)-Trisphosphate Biosynthesis	0.428571
											TWEAK Signaling	0.666667
											WNT/Ca+ pathway	0.428571
											Cell Cycle Control of Chromosomal Replication	0.777778
											Sirtuin Signaling Pathway	0.648649
											HGF Signaling	0.55
											Oxidative Phosphorylation	0.852941
											HER-2 Signaling in Breast Cancer	0.654545
											Autophagy	0.529412
											RANK Signaling in Osteoclasts	0.740741
											CD27 Signaling in Lymphocytes	0.631579
											PDGF Signaling	0.48
											EGF Signaling	0.555556
											Glioblastoma Multiforme Signaling	0.55
											Renin-Angiotensin Signaling	0.516129
											Sumoylation Pathway	0.814815
											Cholecystokinin/Gastrin-mediated Signaling	0.666667
											Assembly of RNA Polymerase III Complex	0.285714
											PI3K Signaling in B Lymphocytes	0.617647
											Production of Nitric Oxide and Reactive Oxygen Species in Macrophages	0.619048
											tRNA Charging	0.153846
											Integrin Signaling	0.704545
											Cardiac Hypertrophy Signaling	0.615385
											Phosphatidylglycerol Biosynthesis II (Non-plastidic)	0.6
											RAC Signaling	0.645161
											NGF Signaling	0.464286
											Cell Cycle: G1/S Checkpoint Regulation	0.555556
											Small Cell Lung Cancer Signaling	0.695652
											IL-3 Signaling	0.6
											Chondroitin and Dermatan Biosynthesis	#DIV/0!
											Spliceosomal Cycle	0.714286
											Reelin Signaling in Neurons	0.6
											Superpathway of Inositol Phosphate Compounds	0.533333
											Hepatic Fibrosis Signaling Pathway	0.608108
											Cell Cycle Regulation by BTG Family Proteins	0.636364
											Thrombopoietin Signaling	0.5625
											Thrombin Signaling	0.604651
											FGF Signaling	0.55
											Gαq Signaling	0.647059
											Aldosterone Signaling in Epithelial Cells	0.575758
											UVA-Induced MAPK Signaling	0.5
											Assembly of RNA Polymerase I Complex	0.2
											BER (Base Excision Repair) Pathway	0.583333
											3-phosphoinositide Degradation	0.540541
											NAD Signaling Pathway	0.7
											GNRH Signaling	0.621622
											3-phosphoinositide Biosynthesis	0.564103
											NF-κB Activation by Viruses	0.611111
											CDP-diacylglycerol Biosynthesis I	0.625
											Adrenomedullin signaling pathway	0.578947
											Death Receptor Signaling	0.714286
											TGF-β Signaling	0.619048
											D-myo-inositol-5-phosphate Metabolism	0.513514
											ERBB4 Signaling	0.4375
											Glutathione-mediated Detoxification	0.7
											IL-8 Signaling	0.666667
											Estrogen-mediated S-phase Entry	0.625
											ERK/MAPK Signaling	0.5
											RAN Signaling	1
											FLT3 Signaling in Hematopoietic Progenitor Cells	0.555556
											ERBB Signaling	0.6
											Neuregulin Signaling	0.458333
											Induction of Apoptosis by HIV1	0.666667
											B Cell Activating Factor Signaling	0.818182
											HIF1α Signaling	0.578947
											Neurotrophin/TRK Signaling	0.647059
											CD40 Signaling	0.733333
											Cell Cycle: G2/M DNA Damage Checkpoint Regulation	0.916667
											D-myo-inositol (1,4,5,6)-Tetrakisphosphate Biosynthesis	0.606061
											D-myo-inositol (3,4,5,6)-tetrakisphosphate Biosynthesis	0.606061
											Mouse Embryonic Stem Cell Pluripotency	0.571429
											Regulation Of The Epithelial Mesenchymal Transition By Growth Factors Pathway	0.657143
											Insulin Secretion Signaling Pathway	0.489362
											Role of PKR in Interferon Induction and Antiviral Response	0.615385
											Ferroptosis Signaling Pathway	0.72
											Signaling by Rho Family GTPases	0.652174
											Cardiac Hypertrophy Signaling (Enhanced)	0.5
											Colorectal Cancer Metastasis Signaling	0.586957
											Endothelin-1 Signaling	0.382353
											D-myo-inositol (1,4,5)-Trisphosphate Biosynthesis	0.428571
											TWEAK Signaling	0.666667
											WNT/Ca+ pathway	0.428571
											Cell Cycle Control of Chromosomal Replication	0.777778
											Sirtuin Signaling Pathway	0.648649
											HGF Signaling	0.55
											Oxidative Phosphorylation	0.852941
											HER-2 Signaling in Breast Cancer	0.654545
											Autophagy	0.529412
											RANK Signaling in Osteoclasts	0.740741
											CD27 Signaling in Lymphocytes	0.631579
											PDGF Signaling	0.48
											EGF Signaling	0.555556
											Glioblastoma Multiforme Signaling	0.55
											Renin-Angiotensin Signaling	0.516129
											Sumoylation Pathway	0.814815
											Cholecystokinin/Gastrin-mediated Signaling	0.666667
											Assembly of RNA Polymerase III Complex	0.285714
											PI3K Signaling in B Lymphocytes	0.617647
											Production of Nitric Oxide and Reactive Oxygen Species in Macrophages	0.619048
											tRNA Charging	0.153846
											Integrin Signaling	0.704545
											Cardiac Hypertrophy Signaling	0.615385
											Phosphatidylglycerol Biosynthesis II (Non-plastidic)	0.6
											RAC Signaling	0.645161
											NGF Signaling	0.464286
											Cell Cycle: G1/S Checkpoint Regulation	0.555556
											Small Cell Lung Cancer Signaling	0.695652
											IL-3 Signaling	0.6
											Chondroitin and Dermatan Biosynthesis	#DIV/0!
											Spliceosomal Cycle	0.714286
											Reelin Signaling in Neurons	0.6
											Superpathway of Inositol Phosphate Compounds	0.533333
											Hepatic Fibrosis Signaling Pathway	0.608108
											Cell Cycle Regulation by BTG Family Proteins	0.636364
											Thrombopoietin Signaling	0.5625
											Thrombin Signaling	0.604651
											FGF Signaling	0.55
											Gαq Signaling	0.647059
											Aldosterone Signaling in Epithelial Cells	0.575758
											UVA-Induced MAPK Signaling	0.5
											Assembly of RNA Polymerase I Complex	0.2
											BER (Base Excision Repair) Pathway	0.583333
											3-phosphoinositide Degradation	0.540541
											NAD Signaling Pathway	0.7
											GNRH Signaling	0.621622
											3-phosphoinositide Biosynthesis	0.564103
											NF-κB Activation by Viruses	0.611111
											CDP-diacylglycerol Biosynthesis I	0.625
											Adrenomedullin signaling pathway	0.578947
											Death Receptor Signaling	0.714286
											TGF-β Signaling	0.619048
											D-myo-inositol-5-phosphate Metabolism	0.513514
											ERBB4 Signaling	0.4375
											Glutathione-mediated Detoxification	0.7
											IL-8 Signaling	0.666667
											Estrogen-mediated S-phase Entry	0.625
											ERK/MAPK Signaling	0.5
											RAN Signaling	1
											FLT3 Signaling in Hematopoietic Progenitor Cells	0.555556
											ERBB Signaling	0.6
											Neuregulin Signaling	0.458333
											Induction of Apoptosis by HIV1	0.666667
											B Cell Activating Factor Signaling	0.818182
											HIF1α Signaling	0.578947
											Neurotrophin/TRK Signaling	0.647059
											CD40 Signaling	0.733333
											Cell Cycle: G2/M DNA Damage Checkpoint Regulation	0.916667
											D-myo-inositol (1,4,5,6)-Tetrakisphosphate Biosynthesis	0.606061
											D-myo-inositol (3,4,5,6)-tetrakisphosphate Biosynthesis	0.606061
											Mouse Embryonic Stem Cell Pluripotency	0.571429
											Regulation Of The Epithelial Mesenchymal Transition By Growth Factors Pathway	0.657143
											Insulin Secretion Signaling Pathway	0.489362
											Role of PKR in Interferon Induction and Antiviral Response	0.615385
											Ferroptosis Signaling Pathway	0.72
											Signaling by Rho Family GTPases	0.652174
											Cardiac Hypertrophy Signaling (Enhanced)	0.5
											Colorectal Cancer Metastasis Signaling	0.586957
											Endothelin-1 Signaling	0.382353
											D-myo-inositol (1,4,5)-Trisphosphate Biosynthesis	0.428571
											TWEAK Signaling	0.666667
											WNT/Ca+ pathway	0.428571
											Cell Cycle Control of Chromosomal Replication	0.777778
											Sirtuin Signaling Pathway	0.648649
											HGF Signaling	0.55
											Oxidative Phosphorylation	0.852941
											HER-2 Signaling in Breast Cancer	0.654545
											Autophagy	0.529412
											RANK Signaling in Osteoclasts	0.740741
											CD27 Signaling in Lymphocytes	0.631579
											PDGF Signaling	0.48
											EGF Signaling	0.555556
											Glioblastoma Multiforme Signaling	0.55
											Renin-Angiotensin Signaling	0.516129
											Sumoylation Pathway	0.814815
											Cholecystokinin/Gastrin-mediated Signaling	0.666667
											Assembly of RNA Polymerase III Complex	0.285714
											PI3K Signaling in B Lymphocytes	0.617647
											Production of Nitric Oxide and Reactive Oxygen Species in Macrophages	0.619048
											tRNA Charging	0.153846
											Integrin Signaling	0.704545
											Cardiac Hypertrophy Signaling	0.615385
											Phosphatidylglycerol Biosynthesis II (Non-plastidic)	0.6
											RAC Signaling	0.645161
											NGF Signaling	0.464286
											Cell Cycle: G1/S Checkpoint Regulation	0.555556
											Small Cell Lung Cancer Signaling	0.695652
											IL-3 Signaling	0.6
											Chondroitin and Dermatan Biosynthesis	#DIV/0!
											Spliceosomal Cycle	0.714286
											Reelin Signaling in Neurons	0.6
											Superpathway of Inositol Phosphate Compounds	0.533333
											Hepatic Fibrosis Signaling Pathway	0.608108
											Cell Cycle Regulation by BTG Family Proteins	0.636364
											Thrombopoietin Signaling	0.5625
											Thrombin Signaling	0.604651
											FGF Signaling	0.55
											Gαq Signaling	0.647059
											Aldosterone Signaling in Epithelial Cells	0.575758
											UVA-Induced MAPK Signaling	0.5
											Assembly of RNA Polymerase I Complex	0.2
											BER (Base Excision Repair) Pathway	0.583333
											3-phosphoinositide Degradation	0.540541
											NAD Signaling Pathway	0.7
											GNRH Signaling	0.621622
											3-phosphoinositide Biosynthesis	0.564103
											NF-κB Activation by Viruses	0.611111
											CDP-diacylglycerol Biosynthesis I	0.625
											Adrenomedullin signaling pathway	0.578947
											Death Receptor Signaling	0.714286
											TGF-β Signaling	0.619048
											D-myo-inositol-5-phosphate Metabolism	0.513514
											ERBB4 Signaling	0.4375
											Glutathione-mediated Detoxification	0.7
											IL-8 Signaling	0.666667
											Estrogen-mediated S-phase Entry	0.625
											ERK/MAPK Signaling	0.5
											RAN Signaling	1
											FLT3 Signaling in Hematopoietic Progenitor Cells	0.555556
											ERBB Signaling	0.6
											Neuregulin Signaling	0.458333
											Induction of Apoptosis by HIV1	0.666667
											B Cell Activating Factor Signaling	0.818182
											HIF1α Signaling	0.578947
											Neurotrophin/TRK Signaling	0.647059
											CD40 Signaling	0.733333
											Cell Cycle: G2/M DNA Damage Checkpoint Regulation	0.916667
											D-myo-inositol (1,4,5,6)-Tetrakisphosphate Biosynthesis	0.606061
											D-myo-inositol (3,4,5,6)-tetrakisphosphate Biosynthesis	0.606061
											Mouse Embryonic Stem Cell Pluripotency	0.571429
											Regulation Of The Epithelial Mesenchymal Transition By Growth Factors Pathway	0.657143
											Insulin Secretion Signaling Pathway	0.489362
											Role of PKR in Interferon Induction and Antiviral Response	0.615385
											Ferroptosis Signaling Pathway	0.72
											Signaling by Rho Family GTPases	0.652174
											Cardiac Hypertrophy Signaling (Enhanced)	0.5
											Colorectal Cancer Metastasis Signaling	0.586957
											Endothelin-1 Signaling	0.382353
											D-myo-inositol (1,4,5)-Trisphosphate Biosynthesis	0.428571
											TWEAK Signaling	0.666667
											WNT/Ca+ pathway	0.428571
											Cell Cycle Control of Chromosomal Replication	0.777778
											Sirtuin Signaling Pathway	0.648649
											HGF Signaling	0.55
											Oxidative Phosphorylation	0.852941
											HER-2 Signaling in Breast Cancer	0.654545
											Autophagy	0.529412
											RANK Signaling in Osteoclasts	0.740741
											CD27 Signaling in Lymphocytes	0.631579
											PDGF Signaling	0.48
											EGF Signaling	0.555556
											Glioblastoma Multiforme Signaling	0.55
											Renin-Angiotensin Signaling	0.516129
											Sumoylation Pathway	0.814815
											Cholecystokinin/Gastrin-mediated Signaling	0.666667
											Assembly of RNA Polymerase III Complex	0.285714
											PI3K Signaling in B Lymphocytes	0.617647
											Production of Nitric Oxide and Reactive Oxygen Species in Macrophages	0.619048
											tRNA Charging	0.153846
											Integrin Signaling	0.704545
											Cardiac Hypertrophy Signaling	0.615385
											Phosphatidylglycerol Biosynthesis II (Non-plastidic)	0.6
											RAC Signaling	0.645161
											NGF Signaling	0.464286
											Cell Cycle: G1/S Checkpoint Regulation	0.555556
											Small Cell Lung Cancer Signaling	0.695652
											IL-3 Signaling	0.6
											Chondroitin and Dermatan Biosynthesis	#DIV/0!
											Spliceosomal Cycle	0.714286
											Reelin Signaling in Neurons	0.6
											Superpathway of Inositol Phosphate Compounds	0.533333
											Hepatic Fibrosis Signaling Pathway	0.608108
											Cell Cycle Regulation by BTG Family Proteins	0.636364
											Thrombopoietin Signaling	0.5625
											Thrombin Signaling	0.604651
											FGF Signaling	0.55
											Gαq Signaling	0.647059
											Aldosterone Signaling in Epithelial Cells	0.575758
											UVA-Induced MAPK Signaling	0.5
											Assembly of RNA Polymerase I Complex	0.2
											BER (Base Excision Repair) Pathway	0.583333
											3-phosphoinositide Degradation	0.540541
											NAD Signaling Pathway	0.7
											GNRH Signaling	0.621622
											3-phosphoinositide Biosynthesis	0.564103
											NF-κB Activation by Viruses	0.611111
											CDP-diacylglycerol Biosynthesis I	0.625
											Adrenomedullin signaling pathway	0.578947
											Death Receptor Signaling	0.714286
											TGF-β Signaling	0.619048
											D-myo-inositol-5-phosphate Metabolism	0.513514
											ERBB4 Signaling	0.4375
											Glutathione-mediated Detoxification	0.7
											IL-8 Signaling	0.666667
											Estrogen-mediated S-phase Entry	0.625
											ERK/MAPK Signaling	0.5
											RAN Signaling	1
											FLT3 Signaling in Hematopoietic Progenitor Cells	0.555556
											ERBB Signaling	0.6
											Neuregulin Signaling	0.458333
											Induction of Apoptosis by HIV1	0.666667
											B Cell Activating Factor Signaling	0.818182
											HIF1α Signaling	0.578947
											Neurotrophin/TRK Signaling	0.647059
											CD40 Signaling	0.733333
											Cell Cycle: G2/M DNA Damage Checkpoint Regulation	0.916667
											D-myo-inositol (1,4,5,6)-Tetrakisphosphate Biosynthesis	0.606061
											D-myo-inositol (3,4,5,6)-tetrakisphosphate Biosynthesis	0.606061
											Mouse Embryonic Stem Cell Pluripotency	0.571429
											Regulation Of The Epithelial Mesenchymal Transition By Growth Factors Pathway	0.657143
											Insulin Secretion Signaling Pathway	0.489362
											Role of PKR in Interferon Induction and Antiviral Response	0.615385
											Ferroptosis Signaling Pathway	0.72
											Signaling by Rho Family GTPases	0.652174
											Cardiac Hypertrophy Signaling (Enhanced)	0.5
											Colorectal Cancer Metastasis Signaling	0.586957
											Endothelin-1 Signaling	0.382353
											D-myo-inositol (1,4,5)-Trisphosphate Biosynthesis	0.428571
											TWEAK Signaling	0.666667
											WNT/Ca+ pathway	0.428571
											Cell Cycle Control of Chromosomal Replication	0.777778
											Sirtuin Signaling Pathway	0.648649
											HGF Signaling	0.55
											Oxidative Phosphorylation	0.852941
											HER-2 Signaling in Breast Cancer	0.654545
											Autophagy	0.529412
											RANK Signaling in Osteoclasts	0.740741
											CD27 Signaling in Lymphocytes	0.631579
											PDGF Signaling	0.48
											EGF Signaling	0.555556
											Glioblastoma Multiforme Signaling	0.55
											Renin-Angiotensin Signaling	0.516129
											Sumoylation Pathway	0.814815
											Cholecystokinin/Gastrin-mediated Signaling	0.666667
											Assembly of RNA Polymerase III Complex	0.285714
											PI3K Signaling in B Lymphocytes	0.617647
											Production of Nitric Oxide and Reactive Oxygen Species in Macrophages	0.619048
											tRNA Charging	0.153846
											Integrin Signaling	0.704545
											Cardiac Hypertrophy Signaling	0.615385
											Phosphatidylglycerol Biosynthesis II (Non-plastidic)	0.6
											RAC Signaling	0.645161
											NGF Signaling	0.464286
											Cell Cycle: G1/S Checkpoint Regulation	0.555556
											Small Cell Lung Cancer Signaling	0.695652
											IL-3 Signaling	0.6
											Chondroitin and Dermatan Biosynthesis	#DIV/0!
											Spliceosomal Cycle	0.714286
											Reelin Signaling in Neurons	0.6
											Superpathway of Inositol Phosphate Compounds	0.533333
											Hepatic Fibrosis Signaling Pathway	0.608108
											Cell Cycle Regulation by BTG Family Proteins	0.636364
											Thrombopoietin Signaling	0.5625
											Thrombin Signaling	0.604651
											FGF Signaling	0.55
											Gαq Signaling	0.647059
											Aldosterone Signaling in Epithelial Cells	0.575758
											UVA-Induced MAPK Signaling	0.5
											Assembly of RNA Polymerase I Complex	0.2
											BER (Base Excision Repair) Pathway	0.583333
											3-phosphoinositide Degradation	0.540541
											NAD Signaling Pathway	0.7
											GNRH Signaling	0.621622
											3-phosphoinositide Biosynthesis	0.564103
											NF-κB Activation by Viruses	0.611111
											CDP-diacylglycerol Biosynthesis I	0.625
											Adrenomedullin signaling pathway	0.578947
											Death Receptor Signaling	0.714286
											TGF-β Signaling	0.619048
											D-myo-inositol-5-phosphate Metabolism	0.513514
											ERBB4 Signaling	0.4375
											Glutathione-mediated Detoxification	0.7
											IL-8 Signaling	0.666667
											Estrogen-mediated S-phase Entry	0.625
											ERK/MAPK Signaling	0.5
											RAN Signaling	1
											FLT3 Signaling in Hematopoietic Progenitor Cells	0.555556
											ERBB Signaling	0.6
											Neuregulin Signaling	0.458333
											Induction of Apoptosis by HIV1	0.666667
											B Cell Activating Factor Signaling	0.818182
											HIF1α Signaling	0.578947
											Neurotrophin/TRK Signaling	0.647059
											CD40 Signaling	0.733333
											Cell Cycle: G2/M DNA Damage Checkpoint Regulation	0.916667
											D-myo-inositol (1,4,5,6)-Tetrakisphosphate Biosynthesis	0.606061
											D-myo-inositol (3,4,5,6)-tetrakisphosphate Biosynthesis	0.606061
											Mouse Embryonic Stem Cell Pluripotency	0.571429
											Regulation Of The Epithelial Mesenchymal Transition By Growth Factors Pathway	0.657143
											Insulin Secretion Signaling Pathway	0.489362
											Role of PKR in Interferon Induction and Antiviral Response	0.615385
											Ferroptosis Signaling Pathway	0.72
											Signaling by Rho Family GTPases	0.652174
											Cardiac Hypertrophy Signaling (Enhanced)	0.5
											Colorectal Cancer Metastasis Signaling	0.586957
											Endothelin-1 Signaling	0.382353
											D-myo-inositol (1,4,5)-Trisphosphate Biosynthesis	0.428571
											TWEAK Signaling	0.666667
											WNT/Ca+ pathway	0.428571
											Cell Cycle Control of Chromosomal Replication	0.777778
											Sirtuin Signaling Pathway	0.648649
											HGF Signaling	0.55
											Oxidative Phosphorylation	0.852941
											HER-2 Signaling in Breast Cancer	0.654545
											Autophagy	0.529412
											RANK Signaling in Osteoclasts	0.740741
											CD27 Signaling in Lymphocytes	0.631579
											PDGF Signaling	0.48
											EGF Signaling	0.555556
											Glioblastoma Multiforme Signaling	0.55
											Renin-Angiotensin Signaling	0.516129
											Sumoylation Pathway	0.814815
											Cholecystokinin/Gastrin-mediated Signaling	0.666667
											Assembly of RNA Polymerase III Complex	0.285714
											PI3K Signaling in B Lymphocytes	0.617647
											Production of Nitric Oxide and Reactive Oxygen Species in Macrophages	0.619048
											tRNA Charging	0.153846
											Integrin Signaling	0.704545
											Cardiac Hypertrophy Signaling	0.615385
											Phosphatidylglycerol Biosynthesis II (Non-plastidic)	0.6
											RAC Signaling	0.645161
											NGF Signaling	0.464286
											Cell Cycle: G1/S Checkpoint Regulation	0.555556
											Small Cell Lung Cancer Signaling	0.695652
											IL-3 Signaling	0.6
											Chondroitin and Dermatan Biosynthesis	#DIV/0!
											Spliceosomal Cycle	0.714286
											Reelin Signaling in Neurons	0.6
											Superpathway of Inositol Phosphate Compounds	0.533333
											Hepatic Fibrosis Signaling Pathway	0.608108
											Cell Cycle Regulation by BTG Family Proteins	0.636364
											Thrombopoietin Signaling	0.5625
											Thrombin Signaling	0.604651
											FGF Signaling	0.55
											Gαq Signaling	0.647059
											Aldosterone Signaling in Epithelial Cells	0.575758
											UVA-Induced MAPK Signaling	0.5
											Assembly of RNA Polymerase I Complex	0.2
											BER (Base Excision Repair) Pathway	0.583333
											3-phosphoinositide Degradation	0.540541
											NAD Signaling Pathway	0.7
											GNRH Signaling	0.621622
											3-phosphoinositide Biosynthesis	0.564103
											NF-κB Activation by Viruses	0.611111
											CDP-diacylglycerol Biosynthesis I	0.625
											Adrenomedullin signaling pathway	0.578947
											Death Receptor Signaling	0.714286
											TGF-β Signaling	0.619048
											D-myo-inositol-5-phosphate Metabolism	0.513514
											ERBB4 Signaling	0.4375
											Glutathione-mediated Detoxification	0.7
											IL-8 Signaling	0.666667
											Estrogen-mediated S-phase Entry	0.625
											ERK/MAPK Signaling	0.5
											RAN Signaling	1
											FLT3 Signaling in Hematopoietic Progenitor Cells	0.555556
											ERBB Signaling	0.6
											Neuregulin Signaling	0.458333
											Induction of Apoptosis by HIV1	0.666667
											B Cell Activating Factor Signaling	0.818182
											HIF1α Signaling	0.578947
											Neurotrophin/TRK Signaling	0.647059
											CD40 Signaling	0.733333
											Cell Cycle: G2/M DNA Damage Checkpoint Regulation	0.916667
											D-myo-inositol (1,4,5,6)-Tetrakisphosphate Biosynthesis	0.606061
											D-myo-inositol (3,4,5,6)-tetrakisphosphate Biosynthesis	0.606061
											Mouse Embryonic Stem Cell Pluripotency	0.571429
											Regulation Of The Epithelial Mesenchymal Transition By Growth Factors Pathway	0.657143
											Insulin Secretion Signaling Pathway	0.489362
											Role of PKR in Interferon Induction and Antiviral Response	0.615385
											Ferroptosis Signaling Pathway	0.72
											Signaling by Rho Family GTPases	0.652174
											Cardiac Hypertrophy Signaling (Enhanced)	0.5
											Colorectal Cancer Metastasis Signaling	0.586957
											Endothelin-1 Signaling	0.382353
											D-myo-inositol (1,4,5)-Trisphosphate Biosynthesis	0.428571
											TWEAK Signaling	0.666667
											WNT/Ca+ pathway	0.428571
											Cell Cycle Control of Chromosomal Replication	0.777778
											Sirtuin Signaling Pathway	0.648649
											HGF Signaling	0.55
											Oxidative Phosphorylation	0.852941
											HER-2 Signaling in Breast Cancer	0.654545
											Autophagy	0.529412
											RANK Signaling in Osteoclasts	0.740741
											CD27 Signaling in Lymphocytes	0.631579
											PDGF Signaling	0.48
											EGF Signaling	0.555556
											Glioblastoma Multiforme Signaling	0.55
											Renin-Angiotensin Signaling	0.516129
											Sumoylation Pathway	0.814815
											Cholecystokinin/Gastrin-mediated Signaling	0.666667
											Assembly of RNA Polymerase III Complex	0.285714
											PI3K Signaling in B Lymphocytes	0.617647
											Production of Nitric Oxide and Reactive Oxygen Species in Macrophages	0.619048
											tRNA Charging	0.153846
											Integrin Signaling	0.704545
											Cardiac Hypertrophy Signaling	0.615385
											Phosphatidylglycerol Biosynthesis II (Non-plastidic)	0.6
											RAC Signaling	0.645161
											NGF Signaling	0.464286
											Cell Cycle: G1/S Checkpoint Regulation	0.555556
											Small Cell Lung Cancer Signaling	0.695652
											IL-3 Signaling	0.6
											Chondroitin and Dermatan Biosynthesis	#DIV/0!
											Spliceosomal Cycle	0.714286
											Reelin Signaling in Neurons	0.6
											Superpathway of Inositol Phosphate Compounds	0.533333
											Hepatic Fibrosis Signaling Pathway	0.608108
											Cell Cycle Regulation by BTG Family Proteins	0.636364
											Thrombopoietin Signaling	0.5625
											Thrombin Signaling	0.604651
											FGF Signaling	0.55
											Gαq Signaling	0.647059
											Aldosterone Signaling in Epithelial Cells	0.575758
											UVA-Induced MAPK Signaling	0.5
											Assembly of RNA Polymerase I Complex	0.2
											BER (Base Excision Repair) Pathway	0.583333
											3-phosphoinositide Degradation	0.540541
											NAD Signaling Pathway	0.7
											GNRH Signaling	0.621622
											3-phosphoinositide Biosynthesis	0.564103
											NF-κB Activation by Viruses	0.611111
											CDP-diacylglycerol Biosynthesis I	0.625
											Adrenomedullin signaling pathway	0.578947
											Death Receptor Signaling	0.714286
											TGF-β Signaling	0.619048
											D-myo-inositol-5-phosphate Metabolism	0.513514
											ERBB4 Signaling	0.4375
											Glutathione-mediated Detoxification	0.7
											IL-8 Signaling	0.666667
											Estrogen-mediated S-phase Entry	0.625
											ERK/MAPK Signaling	0.5
											RAN Signaling	1
											FLT3 Signaling in Hematopoietic Progenitor Cells	0.555556
											ERBB Signaling	0.6
											Neuregulin Signaling	0.458333
											Induction of Apoptosis by HIV1	0.666667
											B Cell Activating Factor Signaling	0.818182
											HIF1α Signaling	0.578947
											Neurotrophin/TRK Signaling	0.647059
											CD40 Signaling	0.733333
											Cell Cycle: G2/M DNA Damage Checkpoint Regulation	0.916667
											D-myo-inositol (1,4,5,6)-Tetrakisphosphate Biosynthesis	0.606061
											D-myo-inositol (3,4,5,6)-tetrakisphosphate Biosynthesis	0.606061
											Mouse Embryonic Stem Cell Pluripotency	0.571429
											Regulation Of The Epithelial Mesenchymal Transition By Growth Factors Pathway	0.657143
											Insulin Secretion Signaling Pathway	0.489362
											Role of PKR in Interferon Induction and Antiviral Response	0.615385
											Ferroptosis Signaling Pathway	0.72
											Signaling by Rho Family GTPases	0.652174
											Cardiac Hypertrophy Signaling (Enhanced)	0.5
											Colorectal Cancer Metastasis Signaling	0.586957
											Endothelin-1 Signaling	0.382353
											D-myo-inositol (1,4,5)-Trisphosphate Biosynthesis	0.428571
											TWEAK Signaling	0.666667
											WNT/Ca+ pathway	0.428571
											Cell Cycle Control of Chromosomal Replication	0.777778
											Sirtuin Signaling Pathway	0.648649
											HGF Signaling	0.55
											Oxidative Phosphorylation	0.852941
											HER-2 Signaling in Breast Cancer	0.654545
											Autophagy	0.529412
											RANK Signaling in Osteoclasts	0.740741
											CD27 Signaling in Lymphocytes	0.631579
											PDGF Signaling	0.48
											EGF Signaling	0.555556
											Glioblastoma Multiforme Signaling	0.55
											Renin-Angiotensin Signaling	0.516129
											Sumoylation Pathway	0.814815
											Cholecystokinin/Gastrin-mediated Signaling	0.666667
											Assembly of RNA Polymerase III Complex	0.285714
											PI3K Signaling in B Lymphocytes	0.617647
											Production of Nitric Oxide and Reactive Oxygen Species in Macrophages	0.619048
											tRNA Charging	0.153846
											Integrin Signaling	0.704545
											Cardiac Hypertrophy Signaling	0.615385
											Phosphatidylglycerol Biosynthesis II (Non-plastidic)	0.6
											RAC Signaling	0.645161
											NGF Signaling	0.464286
											Cell Cycle: G1/S Checkpoint Regulation	0.555556
											Small Cell Lung Cancer Signaling	0.695652
											IL-3 Signaling	0.6
											Chondroitin and Dermatan Biosynthesis	#DIV/0!
											Spliceosomal Cycle	0.714286
											Reelin Signaling in Neurons	0.6
											Superpathway of Inositol Phosphate Compounds	0.533333
											Hepatic Fibrosis Signaling Pathway	0.608108
											Cell Cycle Regulation by BTG Family Proteins	0.636364
											Thrombopoietin Signaling	0.5625
											Thrombin Signaling	0.604651
											FGF Signaling	0.55
											Gαq Signaling	0.647059
											Aldosterone Signaling in Epithelial Cells	0.575758
											UVA-Induced MAPK Signaling	0.5
											Assembly of RNA Polymerase I Complex	0.2
											BER (Base Excision Repair) Pathway	0.583333
											3-phosphoinositide Degradation	0.540541
											NAD Signaling Pathway	0.7
											GNRH Signaling	0.621622
											3-phosphoinositide Biosynthesis	0.564103
											NF-κB Activation by Viruses	0.611111
											CDP-diacylglycerol Biosynthesis I	0.625
											Adrenomedullin signaling pathway	0.578947
											Death Receptor Signaling	0.714286
											TGF-β Signaling	0.619048
											D-myo-inositol-5-phosphate Metabolism	0.513514
											ERBB4 Signaling	0.4375
											Glutathione-mediated Detoxification	0.7
											IL-8 Signaling	0.666667
											Estrogen-mediated S-phase Entry	0.625
											ERK/MAPK Signaling	0.5
											RAN Signaling	1
											FLT3 Signaling in Hematopoietic Progenitor Cells	0.555556
											ERBB Signaling	0.6
											Neuregulin Signaling	0.458333
											Induction of Apoptosis by HIV1	0.666667
											B Cell Activating Factor Signaling	0.818182
											HIF1α Signaling	0.578947
											Neurotrophin/TRK Signaling	0.647059
											CD40 Signaling	0.733333
											Cell Cycle: G2/M DNA Damage Checkpoint Regulation	0.916667
											D-myo-inositol (1,4,5,6)-Tetrakisphosphate Biosynthesis	0.606061
											D-myo-inositol (3,4,5,6)-tetrakisphosphate Biosynthesis	0.606061
											Mouse Embryonic Stem Cell Pluripotency	0.571429
											Regulation Of The Epithelial Mesenchymal Transition By Growth Factors Pathway	0.657143
											Insulin Secretion Signaling Pathway	0.489362
											Role of PKR in Interferon Induction and Antiviral Response	0.615385
											Ferroptosis Signaling Pathway	0.72
											Signaling by Rho Family GTPases	0.652174
											Cardiac Hypertrophy Signaling (Enhanced)	0.5
											Colorectal Cancer Metastasis Signaling	0.586957
											Endothelin-1 Signaling	0.382353
											D-myo-inositol (1,4,5)-Trisphosphate Biosynthesis	0.428571
											TWEAK Signaling	0.666667
											WNT/Ca+ pathway	0.428571
											Cell Cycle Control of Chromosomal Replication	0.777778
											Sirtuin Signaling Pathway	0.648649
											HGF Signaling	0.55
											Oxidative Phosphorylation	0.852941
											HER-2 Signaling in Breast Cancer	0.654545
											Autophagy	0.529412
											RANK Signaling in Osteoclasts	0.740741
											CD27 Signaling in Lymphocytes	0.631579
											PDGF Signaling	0.48
											EGF Signaling	0.555556
											Glioblastoma Multiforme Signaling	0.55
											Renin-Angiotensin Signaling	0.516129
											Sumoylation Pathway	0.814815
											Cholecystokinin/Gastrin-mediated Signaling	0.666667
											Assembly of RNA Polymerase III Complex	0.285714
											PI3K Signaling in B Lymphocytes	0.617647
											Production of Nitric Oxide and Reactive Oxygen Species in Macrophages	0.619048
											tRNA Charging	0.153846
											Integrin Signaling	0.704545
											Cardiac Hypertrophy Signaling	0.615385
											Phosphatidylglycerol Biosynthesis II (Non-plastidic)	0.6
											RAC Signaling	0.645161
											NGF Signaling	0.464286
											Cell Cycle: G1/S Checkpoint Regulation	0.555556
											Small Cell Lung Cancer Signaling	0.695652
											IL-3 Signaling	0.6
											Chondroitin and Dermatan Biosynthesis	#DIV/0!
											Spliceosomal Cycle	0.714286
											Reelin Signaling in Neurons	0.6
											Superpathway of Inositol Phosphate Compounds	0.533333
											Hepatic Fibrosis Signaling Pathway	0.608108
											Cell Cycle Regulation by BTG Family Proteins	0.636364
											Thrombopoietin Signaling	0.5625
											Thrombin Signaling	0.604651
											FGF Signaling	0.55
											Gαq Signaling	0.647059
											Aldosterone Signaling in Epithelial Cells	0.575758
											UVA-Induced MAPK Signaling	0.5
											Assembly of RNA Polymerase I Complex	0.2
											BER (Base Excision Repair) Pathway	0.583333
											3-phosphoinositide Degradation	0.540541
											NAD Signaling Pathway	0.7
											GNRH Signaling	0.621622
											3-phosphoinositide Biosynthesis	0.564103
											NF-κB Activation by Viruses	0.611111
											CDP-diacylglycerol Biosynthesis I	0.625
											Adrenomedullin signaling pathway	0.578947
											Death Receptor Signaling	0.714286
											TGF-β Signaling	0.619048
											D-myo-inositol-5-phosphate Metabolism	0.513514
											ERBB4 Signaling	0.4375
											Glutathione-mediated Detoxification	0.7
											IL-8 Signaling	0.666667
											Estrogen-mediated S-phase Entry	0.625
											ERK/MAPK Signaling	0.5
											RAN Signaling	1
											FLT3 Signaling in Hematopoietic Progenitor Cells	0.555556
											ERBB Signaling	0.6
											Neuregulin Signaling	0.458333
											Induction of Apoptosis by HIV1	0.666667
											B Cell Activating Factor Signaling	0.818182
											HIF1α Signaling	0.578947
											Neurotrophin/TRK Signaling	0.647059
											CD40 Signaling	0.733333
											Cell Cycle: G2/M DNA Damage Checkpoint Regulation	0.916667
											D-myo-inositol (1,4,5,6)-Tetrakisphosphate Biosynthesis	0.606061
											D-myo-inositol (3,4,5,6)-tetrakisphosphate Biosynthesis	0.606061
											Mouse Embryonic Stem Cell Pluripotency	0.571429
											Regulation Of The Epithelial Mesenchymal Transition By Growth Factors Pathway	0.657143
											Insulin Secretion Signaling Pathway	0.489362
											Role of PKR in Interferon Induction and Antiviral Response	0.615385
											Ferroptosis Signaling Pathway	0.72
											Signaling by Rho Family GTPases	0.652174
											Cardiac Hypertrophy Signaling (Enhanced)	0.5
											Colorectal Cancer Metastasis Signaling	0.586957
											Endothelin-1 Signaling	0.382353
											D-myo-inositol (1,4,5)-Trisphosphate Biosynthesis	0.428571
											TWEAK Signaling	0.666667
											WNT/Ca+ pathway	0.428571
											Cell Cycle Control of Chromosomal Replication	0.777778
											Sirtuin Signaling Pathway	0.648649
											HGF Signaling	0.55
											Oxidative Phosphorylation	0.852941
											HER-2 Signaling in Breast Cancer	0.654545
											Autophagy	0.529412
											RANK Signaling in Osteoclasts	0.740741
											CD27 Signaling in Lymphocytes	0.631579
											PDGF Signaling	0.48
											EGF Signaling	0.555556
											Glioblastoma Multiforme Signaling	0.55
											Renin-Angiotensin Signaling	0.516129
											Sumoylation Pathway	0.814815
											Cholecystokinin/Gastrin-mediated Signaling	0.666667
											Assembly of RNA Polymerase III Complex	0.285714
											PI3K Signaling in B Lymphocytes	0.617647
											Production of Nitric Oxide and Reactive Oxygen Species in Macrophages	0.619048
											tRNA Charging	0.153846
											Integrin Signaling	0.704545
											Cardiac Hypertrophy Signaling	0.615385
											Phosphatidylglycerol Biosynthesis II (Non-plastidic)	0.6
											RAC Signaling	0.645161
											NGF Signaling	0.464286
											Cell Cycle: G1/S Checkpoint Regulation	0.555556
											Small Cell Lung Cancer Signaling	0.695652
											IL-3 Signaling	0.6
											Chondroitin and Dermatan Biosynthesis	#DIV/0!
											Spliceosomal Cycle	0.714286
											Reelin Signaling in Neurons	0.6
											Superpathway of Inositol Phosphate Compounds	0.533333
											Hepatic Fibrosis Signaling Pathway	0.608108
											Cell Cycle Regulation by BTG Family Proteins	0.636364
											Thrombopoietin Signaling	0.5625
											Thrombin Signaling	0.604651
											FGF Signaling	0.55
											Gαq Signaling	0.647059
											Aldosterone Signaling in Epithelial Cells	0.575758
											UVA-Induced MAPK Signaling	0.5
											Assembly of RNA Polymerase I Complex	0.2
											BER (Base Excision Repair) Pathway	0.583333
											3-phosphoinositide Degradation	0.540541
											NAD Signaling Pathway	0.7
											GNRH Signaling	0.621622
											3-phosphoinositide Biosynthesis	0.564103
											NF-κB Activation by Viruses	0.611111
											CDP-diacylglycerol Biosynthesis I	0.625
											Adrenomedullin signaling pathway	0.578947
											Death Receptor Signaling	0.714286
											TGF-β Signaling	0.619048
											D-myo-inositol-5-phosphate Metabolism	0.513514
											ERBB4 Signaling	0.4375
											Glutathione-mediated Detoxification	0.7
											IL-8 Signaling	0.666667
											Estrogen-mediated S-phase Entry	0.625
											ERK/MAPK Signaling	0.5
											RAN Signaling	1
											FLT3 Signaling in Hematopoietic Progenitor Cells	0.555556
											ERBB Signaling	0.6
											Neuregulin Signaling	0.458333
											Induction of Apoptosis by HIV1	0.666667
											B Cell Activating Factor Signaling	0.818182
											HIF1α Signaling	0.578947
											Neurotrophin/TRK Signaling	0.647059
											CD40 Signaling	0.733333
											Cell Cycle: G2/M DNA Damage Checkpoint Regulation	0.916667
											D-myo-inositol (1,4,5,6)-Tetrakisphosphate Biosynthesis	0.606061
											D-myo-inositol (3,4,5,6)-tetrakisphosphate Biosynthesis	0.606061
											Mouse Embryonic Stem Cell Pluripotency	0.571429
											Regulation Of The Epithelial Mesenchymal Transition By Growth Factors Pathway	0.657143
											Insulin Secretion Signaling Pathway	0.489362
											Role of PKR in Interferon Induction and Antiviral Response	0.615385
											Ferroptosis Signaling Pathway	0.72
											Signaling by Rho Family GTPases	0.652174
											Cardiac Hypertrophy Signaling (Enhanced)	0.5
											Colorectal Cancer Metastasis Signaling	0.586957
											Endothelin-1 Signaling	0.382353
											D-myo-inositol (1,4,5)-Trisphosphate Biosynthesis	0.428571
											TWEAK Signaling	0.666667
											WNT/Ca+ pathway	0.428571
											Cell Cycle Control of Chromosomal Replication	0.777778
											Sirtuin Signaling Pathway	0.648649
											HGF Signaling	0.55
											Oxidative Phosphorylation	0.852941
											HER-2 Signaling in Breast Cancer	0.654545
											Autophagy	0.529412
											RANK Signaling in Osteoclasts	0.740741
											CD27 Signaling in Lymphocytes	0.631579
											PDGF Signaling	0.48
											EGF Signaling	0.555556
											Glioblastoma Multiforme Signaling	0.55
											Renin-Angiotensin Signaling	0.516129
											Sumoylation Pathway	0.814815
											Cholecystokinin/Gastrin-mediated Signaling	0.666667
											Assembly of RNA Polymerase III Complex	0.285714
											PI3K Signaling in B Lymphocytes	0.617647
											Production of Nitric Oxide and Reactive Oxygen Species in Macrophages	0.619048
											tRNA Charging	0.153846
											Integrin Signaling	0.704545
											Cardiac Hypertrophy Signaling	0.615385
											Phosphatidylglycerol Biosynthesis II (Non-plastidic)	0.6
											RAC Signaling	0.645161
											NGF Signaling	0.464286
											Cell Cycle: G1/S Checkpoint Regulation	0.555556
											Small Cell Lung Cancer Signaling	0.695652
											IL-3 Signaling	0.6
											Chondroitin and Dermatan Biosynthesis	#DIV/0!
											Spliceosomal Cycle	0.714286
											Reelin Signaling in Neurons	0.6
											Superpathway of Inositol Phosphate Compounds	0.533333
											Hepatic Fibrosis Signaling Pathway	0.608108
											Cell Cycle Regulation by BTG Family Proteins	0.636364
											Thrombopoietin Signaling	0.5625
											Thrombin Signaling	0.604651
											FGF Signaling	0.55
											Gαq Signaling	0.647059
											Aldosterone Signaling in Epithelial Cells	0.575758
											UVA-Induced MAPK Signaling	0.5
											Assembly of RNA Polymerase I Complex	0.2
											BER (Base Excision Repair) Pathway	0.583333
											3-phosphoinositide Degradation	0.540541
											NAD Signaling Pathway	0.7
											GNRH Signaling	0.621622
											3-phosphoinositide Biosynthesis	0.564103
											NF-κB Activation by Viruses	0.611111
											CDP-diacylglycerol Biosynthesis I	0.625
											Adrenomedullin signaling pathway	0.578947
											Death Receptor Signaling	0.714286
											TGF-β Signaling	0.619048
											D-myo-inositol-5-phosphate Metabolism	0.513514
											ERBB4 Signaling	0.4375
											Glutathione-mediated Detoxification	0.7
											IL-8 Signaling	0.666667
											Estrogen-mediated S-phase Entry	0.625
											ERK/MAPK Signaling	0.5
											RAN Signaling	1
											FLT3 Signaling in Hematopoietic Progenitor Cells	0.555556
											ERBB Signaling	0.6
											Neuregulin Signaling	0.458333
											Induction of Apoptosis by HIV1	0.666667
											B Cell Activating Factor Signaling	0.818182
											HIF1α Signaling	0.578947
											Neurotrophin/TRK Signaling	0.647059
											CD40 Signaling	0.733333
											Cell Cycle: G2/M DNA Damage Checkpoint Regulation	0.916667
											D-myo-inositol (1,4,5,6)-Tetrakisphosphate Biosynthesis	0.606061
											D-myo-inositol (3,4,5,6)-tetrakisphosphate Biosynthesis	0.606061
											Mouse Embryonic Stem Cell Pluripotency	0.571429
											Regulation Of The Epithelial Mesenchymal Transition By Growth Factors Pathway	0.657143
											Insulin Secretion Signaling Pathway	0.489362
											Role of PKR in Interferon Induction and Antiviral Response	0.615385
											Ferroptosis Signaling Pathway	0.72
											Signaling by Rho Family GTPases	0.652174
											Cardiac Hypertrophy Signaling (Enhanced)	0.5
											Colorectal Cancer Metastasis Signaling	0.586957
											Endothelin-1 Signaling	0.382353
											D-myo-inositol (1,4,5)-Trisphosphate Biosynthesis	0.428571
											TWEAK Signaling	0.666667
											WNT/Ca+ pathway	0.428571
											Cell Cycle Control of Chromosomal Replication	0.777778
											Sirtuin Signaling Pathway	0.648649
											HGF Signaling	0.55
											Oxidative Phosphorylation	0.852941
											HER-2 Signaling in Breast Cancer	0.654545
											Autophagy	0.529412
											RANK Signaling in Osteoclasts	0.740741
											CD27 Signaling in Lymphocytes	0.631579
											PDGF Signaling	0.48
											EGF Signaling	0.555556
											Glioblastoma Multiforme Signaling	0.55
											Renin-Angiotensin Signaling	0.516129
											Sumoylation Pathway	0.814815
											Cholecystokinin/Gastrin-mediated Signaling	0.666667
											Assembly of RNA Polymerase III Complex	0.285714
											PI3K Signaling in B Lymphocytes	0.617647
											Production of Nitric Oxide and Reactive Oxygen Species in Macrophages	0.619048
											tRNA Charging	0.153846
											Integrin Signaling	0.704545
											Cardiac Hypertrophy Signaling	0.615385
											Phosphatidylglycerol Biosynthesis II (Non-plastidic)	0.6
											RAC Signaling	0.645161
											NGF Signaling	0.464286
											Cell Cycle: G1/S Checkpoint Regulation	0.555556
											Small Cell Lung Cancer Signaling	0.695652
											IL-3 Signaling	0.6
											Chondroitin and Dermatan Biosynthesis	#DIV/0!
											Spliceosomal Cycle	0.714286
											Reelin Signaling in Neurons	0.6
											Superpathway of Inositol Phosphate Compounds	0.533333
											Hepatic Fibrosis Signaling Pathway	0.608108
											Cell Cycle Regulation by BTG Family Proteins	0.636364
											Thrombopoietin Signaling	0.5625
											Thrombin Signaling	0.604651
											FGF Signaling	0.55
											Gαq Signaling	0.647059
											Aldosterone Signaling in Epithelial Cells	0.575758
											UVA-Induced MAPK Signaling	0.5
											Assembly of RNA Polymerase I Complex	0.2
											BER (Base Excision Repair) Pathway	0.583333
											3-phosphoinositide Degradation	0.540541
											NAD Signaling Pathway	0.7
											GNRH Signaling	0.621622
											3-phosphoinositide Biosynthesis	0.564103
											NF-κB Activation by Viruses	0.611111
											CDP-diacylglycerol Biosynthesis I	0.625
											Adrenomedullin signaling pathway	0.578947
											Death Receptor Signaling	0.714286
											TGF-β Signaling	0.619048
											D-myo-inositol-5-phosphate Metabolism	0.513514
											ERBB4 Signaling	0.4375
											Glutathione-mediated Detoxification	0.7
											IL-8 Signaling	0.666667
											Estrogen-mediated S-phase Entry	0.625
											ERK/MAPK Signaling	0.5
											RAN Signaling	1
											FLT3 Signaling in Hematopoietic Progenitor Cells	0.555556
											ERBB Signaling	0.6
											Neuregulin Signaling	0.458333
											Induction of Apoptosis by HIV1	0.666667
											B Cell Activating Factor Signaling	0.818182
											HIF1α Signaling	0.578947
											Neurotrophin/TRK Signaling	0.647059
											CD40 Signaling	0.733333
											Cell Cycle: G2/M DNA Damage Checkpoint Regulation	0.916667
											D-myo-inositol (1,4,5,6)-Tetrakisphosphate Biosynthesis	0.606061
											D-myo-inositol (3,4,5,6)-tetrakisphosphate Biosynthesis	0.606061
											Mouse Embryonic Stem Cell Pluripotency	0.571429
											Regulation Of The Epithelial Mesenchymal Transition By Growth Factors Pathway	0.657143
											Insulin Secretion Signaling Pathway	0.489362
											Role of PKR in Interferon Induction and Antiviral Response	0.615385
											Ferroptosis Signaling Pathway	0.72
											Signaling by Rho Family GTPases	0.652174
											Cardiac Hypertrophy Signaling (Enhanced)	0.5
											Colorectal Cancer Metastasis Signaling	0.586957
											Endothelin-1 Signaling	0.382353
											D-myo-inositol (1,4,5)-Trisphosphate Biosynthesis	0.428571
											TWEAK Signaling	0.666667
											WNT/Ca+ pathway	0.428571
											Cell Cycle Control of Chromosomal Replication	0.777778
											Sirtuin Signaling Pathway	0.648649
											HGF Signaling	0.55
											Oxidative Phosphorylation	0.852941
											HER-2 Signaling in Breast Cancer	0.654545
											Autophagy	0.529412
											RANK Signaling in Osteoclasts	0.740741
											CD27 Signaling in Lymphocytes	0.631579
											PDGF Signaling	0.48
											EGF Signaling	0.555556
											Glioblastoma Multiforme Signaling	0.55
											Renin-Angiotensin Signaling	0.516129
											Sumoylation Pathway	0.814815
											Cholecystokinin/Gastrin-mediated Signaling	0.666667
											Assembly of RNA Polymerase III Complex	0.285714
											PI3K Signaling in B Lymphocytes	0.617647
											Production of Nitric Oxide and Reactive Oxygen Species in Macrophages	0.619048
											tRNA Charging	0.153846
											Integrin Signaling	0.704545
											Cardiac Hypertrophy Signaling	0.615385
											Phosphatidylglycerol Biosynthesis II (Non-plastidic)	0.6
											RAC Signaling	0.645161
											NGF Signaling	0.464286
											Cell Cycle: G1/S Checkpoint Regulation	0.555556
											Small Cell Lung Cancer Signaling	0.695652
											IL-3 Signaling	0.6
											Chondroitin and Dermatan Biosynthesis	#DIV/0!
											Spliceosomal Cycle	0.714286
											Reelin Signaling in Neurons	0.6
											Superpathway of Inositol Phosphate Compounds	0.533333
											Hepatic Fibrosis Signaling Pathway	0.608108
											Cell Cycle Regulation by BTG Family Proteins	0.636364
											Thrombopoietin Signaling	0.5625
											Thrombin Signaling	0.604651
											FGF Signaling	0.55
											Gαq Signaling	0.647059
											Aldosterone Signaling in Epithelial Cells	0.575758
											UVA-Induced MAPK Signaling	0.5
											Assembly of RNA Polymerase I Complex	0.2
											BER (Base Excision Repair) Pathway	0.583333
											3-phosphoinositide Degradation	0.540541
											NAD Signaling Pathway	0.7
											GNRH Signaling	0.621622
											3-phosphoinositide Biosynthesis	0.564103
											NF-κB Activation by Viruses	0.611111
											CDP-diacylglycerol Biosynthesis I	0.625
											Adrenomedullin signaling pathway	0.578947
											Death Receptor Signaling	0.714286
											TGF-β Signaling	0.619048
											D-myo-inositol-5-phosphate Metabolism	0.513514
											ERBB4 Signaling	0.4375
											Glutathione-mediated Detoxification	0.7
											IL-8 Signaling	0.666667
											Estrogen-mediated S-phase Entry	0.625
											ERK/MAPK Signaling	0.5
											RAN Signaling	1
											FLT3 Signaling in Hematopoietic Progenitor Cells	0.555556
											ERBB Signaling	0.6
											Neuregulin Signaling	0.458333
											Induction of Apoptosis by HIV1	0.666667
											B Cell Activating Factor Signaling	0.818182
											HIF1α Signaling	0.578947
											Neurotrophin/TRK Signaling	0.647059
											CD40 Signaling	0.733333
											Cell Cycle: G2/M DNA Damage Checkpoint Regulation	0.916667
											D-myo-inositol (1,4,5,6)-Tetrakisphosphate Biosynthesis	0.606061
											D-myo-inositol (3,4,5,6)-tetrakisphosphate Biosynthesis	0.606061
											Mouse Embryonic Stem Cell Pluripotency	0.571429
											Regulation Of The Epithelial Mesenchymal Transition By Growth Factors Pathway	0.657143
											Insulin Secretion Signaling Pathway	0.489362
											Role of PKR in Interferon Induction and Antiviral Response	0.615385
											Ferroptosis Signaling Pathway	0.72
											Signaling by Rho Family GTPases	0.652174
											Cardiac Hypertrophy Signaling (Enhanced)	0.5
											Colorectal Cancer Metastasis Signaling	0.586957
											Endothelin-1 Signaling	0.382353
											D-myo-inositol (1,4,5)-Trisphosphate Biosynthesis	0.428571
											TWEAK Signaling	0.666667
											WNT/Ca+ pathway	0.428571
											Cell Cycle Control of Chromosomal Replication	0.777778
											Sirtuin Signaling Pathway	0.648649
											HGF Signaling	0.55
											Oxidative Phosphorylation	0.852941
											HER-2 Signaling in Breast Cancer	0.654545
											Autophagy	0.529412
											RANK Signaling in Osteoclasts	0.740741
											CD27 Signaling in Lymphocytes	0.631579
											PDGF Signaling	0.48
											EGF Signaling	0.555556
											Glioblastoma Multiforme Signaling	0.55
											Renin-Angiotensin Signaling	0.516129
											Sumoylation Pathway	0.814815
											Cholecystokinin/Gastrin-mediated Signaling	0.666667
											Assembly of RNA Polymerase III Complex	0.285714
											PI3K Signaling in B Lymphocytes	0.617647
											Production of Nitric Oxide and Reactive Oxygen Species in Macrophages	0.619048
											tRNA Charging	0.153846
											Integrin Signaling	0.704545
											Cardiac Hypertrophy Signaling	0.615385
											Phosphatidylglycerol Biosynthesis II (Non-plastidic)	0.6
											RAC Signaling	0.645161
											NGF Signaling	0.464286
											Cell Cycle: G1/S Checkpoint Regulation	0.555556
											Small Cell Lung Cancer Signaling	0.695652
											IL-3 Signaling	0.6
											Chondroitin and Dermatan Biosynthesis	#DIV/0!
											Spliceosomal Cycle	0.714286
											Reelin Signaling in Neurons	0.6
											Superpathway of Inositol Phosphate Compounds	0.533333
											Hepatic Fibrosis Signaling Pathway	0.608108
											Cell Cycle Regulation by BTG Family Proteins	0.636364
											Thrombopoietin Signaling	0.5625
											Thrombin Signaling	0.604651
											FGF Signaling	0.55
											Gαq Signaling	0.647059
											Aldosterone Signaling in Epithelial Cells	0.575758
											UVA-Induced MAPK Signaling	0.5
											Assembly of RNA Polymerase I Complex	0.2
											BER (Base Excision Repair) Pathway	0.583333
											3-phosphoinositide Degradation	0.540541
											NAD Signaling Pathway	0.7
											GNRH Signaling	0.621622
											3-phosphoinositide Biosynthesis	0.564103
											NF-κB Activation by Viruses	0.611111
											CDP-diacylglycerol Biosynthesis I	0.625
											Adrenomedullin signaling pathway	0.578947
											Death Receptor Signaling	0.714286
											TGF-β Signaling	0.619048
											D-myo-inositol-5-phosphate Metabolism	0.513514
											ERBB4 Signaling	0.4375
											Glutathione-mediated Detoxification	0.7
											IL-8 Signaling	0.666667
											Estrogen-mediated S-phase Entry	0.625
											ERK/MAPK Signaling	0.5
											RAN Signaling	1
											FLT3 Signaling in Hematopoietic Progenitor Cells	0.555556
											ERBB Signaling	0.6
											Neuregulin Signaling	0.458333
											Induction of Apoptosis by HIV1	0.666667
											B Cell Activating Factor Signaling	0.818182
											HIF1α Signaling	0.578947
											Neurotrophin/TRK Signaling	0.647059
											CD40 Signaling	0.733333
											Cell Cycle: G2/M DNA Damage Checkpoint Regulation	0.916667
											D-myo-inositol (1,4,5,6)-Tetrakisphosphate Biosynthesis	0.606061
											D-myo-inositol (3,4,5,6)-tetrakisphosphate Biosynthesis	0.606061
											Mouse Embryonic Stem Cell Pluripotency	0.571429
											Regulation Of The Epithelial Mesenchymal Transition By Growth Factors Pathway	0.657143
											Insulin Secretion Signaling Pathway	0.489362
											Role of PKR in Interferon Induction and Antiviral Response	0.615385
											Ferroptosis Signaling Pathway	0.72
											Signaling by Rho Family GTPases	0.652174
											Cardiac Hypertrophy Signaling (Enhanced)	0.5
											Colorectal Cancer Metastasis Signaling	0.586957
											Endothelin-1 Signaling	0.382353
											D-myo-inositol (1,4,5)-Trisphosphate Biosynthesis	0.428571
											TWEAK Signaling	0.666667
											WNT/Ca+ pathway	0.428571
											Cell Cycle Control of Chromosomal Replication	0.777778
											Sirtuin Signaling Pathway	0.648649
											HGF Signaling	0.55
											Oxidative Phosphorylation	0.852941
											HER-2 Signaling in Breast Cancer	0.654545
											Autophagy	0.529412
											RANK Signaling in Osteoclasts	0.740741
											CD27 Signaling in Lymphocytes	0.631579
											PDGF Signaling	0.48
											EGF Signaling	0.555556
											Glioblastoma Multiforme Signaling	0.55
											Renin-Angiotensin Signaling	0.516129
											Sumoylation Pathway	0.814815
											Cholecystokinin/Gastrin-mediated Signaling	0.666667
											Assembly of RNA Polymerase III Complex	0.285714
											PI3K Signaling in B Lymphocytes	0.617647
											Production of Nitric Oxide and Reactive Oxygen Species in Macrophages	0.619048
											tRNA Charging	0.153846
											Integrin Signaling	0.704545
											Cardiac Hypertrophy Signaling	0.615385
											Phosphatidylglycerol Biosynthesis II (Non-plastidic)	0.6
											RAC Signaling	0.645161
											NGF Signaling	0.464286
											Cell Cycle: G1/S Checkpoint Regulation	0.555556
											Small Cell Lung Cancer Signaling	0.695652
											IL-3 Signaling	0.6
											Chondroitin and Dermatan Biosynthesis	#DIV/0!
											Spliceosomal Cycle	0.714286
											Reelin Signaling in Neurons	0.6
											Superpathway of Inositol Phosphate Compounds	0.533333
											Hepatic Fibrosis Signaling Pathway	0.608108
											Cell Cycle Regulation by BTG Family Proteins	0.636364
											Thrombopoietin Signaling	0.5625
											Thrombin Signaling	0.604651
											FGF Signaling	0.55
											Gαq Signaling	0.647059
											Aldosterone Signaling in Epithelial Cells	0.575758
											UVA-Induced MAPK Signaling	0.5
											Assembly of RNA Polymerase I Complex	0.2
											BER (Base Excision Repair) Pathway	0.583333
											3-phosphoinositide Degradation	0.540541
											NAD Signaling Pathway	0.7
											GNRH Signaling	0.621622
											3-phosphoinositide Biosynthesis	0.564103
											NF-κB Activation by Viruses	0.611111
											CDP-diacylglycerol Biosynthesis I	0.625
											Adrenomedullin signaling pathway	0.578947
											Death Receptor Signaling	0.714286
											TGF-β Signaling	0.619048
											D-myo-inositol-5-phosphate Metabolism	0.513514
											ERBB4 Signaling	0.4375
											Glutathione-mediated Detoxification	0.7
											IL-8 Signaling	0.666667
											Estrogen-mediated S-phase Entry	0.625
											ERK/MAPK Signaling	0.5
											RAN Signaling	1
											FLT3 Signaling in Hematopoietic Progenitor Cells	0.555556
											ERBB Signaling	0.6
											Neuregulin Signaling	0.458333
											Induction of Apoptosis by HIV1	0.666667
											B Cell Activating Factor Signaling	0.818182
											HIF1α Signaling	0.578947
											Neurotrophin/TRK Signaling	0.647059
											CD40 Signaling	0.733333
											Cell Cycle: G2/M DNA Damage Checkpoint Regulation	0.916667
											D-myo-inositol (1,4,5,6)-Tetrakisphosphate Biosynthesis	0.606061
											D-myo-inositol (3,4,5,6)-tetrakisphosphate Biosynthesis	0.606061
											Mouse Embryonic Stem Cell Pluripotency	0.571429
											Regulation Of The Epithelial Mesenchymal Transition By Growth Factors Pathway	0.657143
											Insulin Secretion Signaling Pathway	0.489362
											Role of PKR in Interferon Induction and Antiviral Response	0.615385
											Ferroptosis Signaling Pathway	0.72
											Signaling by Rho Family GTPases	0.652174
											Cardiac Hypertrophy Signaling (Enhanced)	0.5
											Colorectal Cancer Metastasis Signaling	0.586957
											Endothelin-1 Signaling	0.382353
											D-myo-inositol (1,4,5)-Trisphosphate Biosynthesis	0.428571
											TWEAK Signaling	0.666667
											WNT/Ca+ pathway	0.428571
											Cell Cycle Control of Chromosomal Replication	0.777778
											Sirtuin Signaling Pathway	0.648649
											HGF Signaling	0.55
											Oxidative Phosphorylation	0.852941
											HER-2 Signaling in Breast Cancer	0.654545
											Autophagy	0.529412
											RANK Signaling in Osteoclasts	0.740741
											CD27 Signaling in Lymphocytes	0.631579
											PDGF Signaling	0.48
											EGF Signaling	0.555556
											Glioblastoma Multiforme Signaling	0.55
											Renin-Angiotensin Signaling	0.516129
											Sumoylation Pathway	0.814815
											Cholecystokinin/Gastrin-mediated Signaling	0.666667
											Assembly of RNA Polymerase III Complex	0.285714
											PI3K Signaling in B Lymphocytes	0.617647
											Production of Nitric Oxide and Reactive Oxygen Species in Macrophages	0.619048
											tRNA Charging	0.153846
											Integrin Signaling	0.704545
											Cardiac Hypertrophy Signaling	0.615385
											Phosphatidylglycerol Biosynthesis II (Non-plastidic)	0.6
											RAC Signaling	0.645161
											NGF Signaling	0.464286
											Cell Cycle: G1/S Checkpoint Regulation	0.555556
											Small Cell Lung Cancer Signaling	0.695652
											IL-3 Signaling	0.6
											Chondroitin and Dermatan Biosynthesis	#DIV/0!
											Spliceosomal Cycle	0.714286
											Reelin Signaling in Neurons	0.6
											Superpathway of Inositol Phosphate Compounds	0.533333
											Hepatic Fibrosis Signaling Pathway	0.608108
											Cell Cycle Regulation by BTG Family Proteins	0.636364
											Thrombopoietin Signaling	0.5625
											Thrombin Signaling	0.604651
											FGF Signaling	0.55
											Gαq Signaling	0.647059
											Aldosterone Signaling in Epithelial Cells	0.575758
											UVA-Induced MAPK Signaling	0.5
											Assembly of RNA Polymerase I Complex	0.2
											BER (Base Excision Repair) Pathway	0.583333
											3-phosphoinositide Degradation	0.540541
											NAD Signaling Pathway	0.7
											GNRH Signaling	0.621622
											3-phosphoinositide Biosynthesis	0.564103
											NF-κB Activation by Viruses	0.611111
											CDP-diacylglycerol Biosynthesis I	0.625
											Adrenomedullin signaling pathway	0.578947
											Death Receptor Signaling	0.714286
											TGF-β Signaling	0.619048
											D-myo-inositol-5-phosphate Metabolism	0.513514
											ERBB4 Signaling	0.4375
											Glutathione-mediated Detoxification	0.7
											IL-8 Signaling	0.666667
											Estrogen-mediated S-phase Entry	0.625
											ERK/MAPK Signaling	0.5
											RAN Signaling	1
											FLT3 Signaling in Hematopoietic Progenitor Cells	0.555556
											ERBB Signaling	0.6
											Neuregulin Signaling	0.458333
											Induction of Apoptosis by HIV1	0.666667
											B Cell Activating Factor Signaling	0.818182
											HIF1α Signaling	0.578947
											Neurotrophin/TRK Signaling	0.647059
											CD40 Signaling	0.733333
											Cell Cycle: G2/M DNA Damage Checkpoint Regulation	0.916667
											D-myo-inositol (1,4,5,6)-Tetrakisphosphate Biosynthesis	0.606061
											D-myo-inositol (3,4,5,6)-tetrakisphosphate Biosynthesis	0.606061
											Mouse Embryonic Stem Cell Pluripotency	0.571429
											Regulation Of The Epithelial Mesenchymal Transition By Growth Factors Pathway	0.657143
											Insulin Secretion Signaling Pathway	0.489362
											Role of PKR in Interferon Induction and Antiviral Response	0.615385
											Ferroptosis Signaling Pathway	0.72
											Signaling by Rho Family GTPases	0.652174
											Cardiac Hypertrophy Signaling (Enhanced)	0.5
											Colorectal Cancer Metastasis Signaling	0.586957
											Endothelin-1 Signaling	0.382353
											D-myo-inositol (1,4,5)-Trisphosphate Biosynthesis	0.428571
											TWEAK Signaling	0.666667
											WNT/Ca+ pathway	0.428571
											Cell Cycle Control of Chromosomal Replication	0.777778
											Sirtuin Signaling Pathway	0.648649
											HGF Signaling	0.55
											Oxidative Phosphorylation	0.852941
											HER-2 Signaling in Breast Cancer	0.654545
											Autophagy	0.529412
											RANK Signaling in Osteoclasts	0.740741
											CD27 Signaling in Lymphocytes	0.631579
											PDGF Signaling	0.48
											EGF Signaling	0.555556
											Glioblastoma Multiforme Signaling	0.55
											Renin-Angiotensin Signaling	0.516129
											Sumoylation Pathway	0.814815
											Cholecystokinin/Gastrin-mediated Signaling	0.666667
											Assembly of RNA Polymerase III Complex	0.285714
											PI3K Signaling in B Lymphocytes	0.617647
											Production of Nitric Oxide and Reactive Oxygen Species in Macrophages	0.619048
											tRNA Charging	0.153846
											Integrin Signaling	0.704545
											Cardiac Hypertrophy Signaling	0.615385
											Phosphatidylglycerol Biosynthesis II (Non-plastidic)	0.6
											RAC Signaling	0.645161
											NGF Signaling	0.464286
											Cell Cycle: G1/S Checkpoint Regulation	0.555556
											Small Cell Lung Cancer Signaling	0.695652
											IL-3 Signaling	0.6
											Chondroitin and Dermatan Biosynthesis	#DIV/0!
											Spliceosomal Cycle	0.714286
											Reelin Signaling in Neurons	0.6
											Superpathway of Inositol Phosphate Compounds	0.533333
											Hepatic Fibrosis Signaling Pathway	0.608108
											Cell Cycle Regulation by BTG Family Proteins	0.636364
											Thrombopoietin Signaling	0.5625
											Thrombin Signaling	0.604651
											FGF Signaling	0.55
											Gαq Signaling	0.647059
											Aldosterone Signaling in Epithelial Cells	0.575758
											UVA-Induced MAPK Signaling	0.5
											Assembly of RNA Polymerase I Complex	0.2
											BER (Base Excision Repair) Pathway	0.583333
											3-phosphoinositide Degradation	0.540541
											NAD Signaling Pathway	0.7
											GNRH Signaling	0.621622
											3-phosphoinositide Biosynthesis	0.564103
											NF-κB Activation by Viruses	0.611111
											CDP-diacylglycerol Biosynthesis I	0.625
											Adrenomedullin signaling pathway	0.578947
											Death Receptor Signaling	0.714286
											TGF-β Signaling	0.619048
											D-myo-inositol-5-phosphate Metabolism	0.513514
											ERBB4 Signaling	0.4375
											Glutathione-mediated Detoxification	0.7
											IL-8 Signaling	0.666667
											Estrogen-mediated S-phase Entry	0.625
											ERK/MAPK Signaling	0.5
											RAN Signaling	1
											FLT3 Signaling in Hematopoietic Progenitor Cells	0.555556
											ERBB Signaling	0.6
											Neuregulin Signaling	0.458333
											Induction of Apoptosis by HIV1	0.666667
											B Cell Activating Factor Signaling	0.818182
											HIF1α Signaling	0.578947
											Neurotrophin/TRK Signaling	0.647059
											CD40 Signaling	0.733333
											Cell Cycle: G2/M DNA Damage Checkpoint Regulation	0.916667
											D-myo-inositol (1,4,5,6)-Tetrakisphosphate Biosynthesis	0.606061
											D-myo-inositol (3,4,5,6)-tetrakisphosphate Biosynthesis	0.606061
											Mouse Embryonic Stem Cell Pluripotency	0.571429
											Regulation Of The Epithelial Mesenchymal Transition By Growth Factors Pathway	0.657143
											Insulin Secretion Signaling Pathway	0.489362
											Role of PKR in Interferon Induction and Antiviral Response	0.615385
											Ferroptosis Signaling Pathway	0.72
											Signaling by Rho Family GTPases	0.652174
											Cardiac Hypertrophy Signaling (Enhanced)	0.5
											Colorectal Cancer Metastasis Signaling	0.586957
											Endothelin-1 Signaling	0.382353
											D-myo-inositol (1,4,5)-Trisphosphate Biosynthesis	0.428571
											TWEAK Signaling	0.666667
											WNT/Ca+ pathway	0.428571
											Cell Cycle Control of Chromosomal Replication	0.777778
											Sirtuin Signaling Pathway	0.648649
											HGF Signaling	0.55
											Oxidative Phosphorylation	0.852941
											HER-2 Signaling in Breast Cancer	0.654545
											Autophagy	0.529412
											RANK Signaling in Osteoclasts	0.740741
											CD27 Signaling in Lymphocytes	0.631579
											PDGF Signaling	0.48
											EGF Signaling	0.555556
											Glioblastoma Multiforme Signaling	0.55
											Renin-Angiotensin Signaling	0.516129
											Sumoylation Pathway	0.814815
											Cholecystokinin/Gastrin-mediated Signaling	0.666667
											Assembly of RNA Polymerase III Complex	0.285714
											PI3K Signaling in B Lymphocytes	0.617647
											Production of Nitric Oxide and Reactive Oxygen Species in Macrophages	0.619048
											tRNA Charging	0.153846
											Integrin Signaling	0.704545
											Cardiac Hypertrophy Signaling	0.615385
											Phosphatidylglycerol Biosynthesis II (Non-plastidic)	0.6
											RAC Signaling	0.645161
											NGF Signaling	0.464286
											Cell Cycle: G1/S Checkpoint Regulation	0.555556
											Small Cell Lung Cancer Signaling	0.695652
											IL-3 Signaling	0.6
											Chondroitin and Dermatan Biosynthesis	#DIV/0!
											Spliceosomal Cycle	0.714286
											Reelin Signaling in Neurons	0.6
											Superpathway of Inositol Phosphate Compounds	0.533333
											Hepatic Fibrosis Signaling Pathway	0.608108
											Cell Cycle Regulation by BTG Family Proteins	0.636364
											Thrombopoietin Signaling	0.5625
											Thrombin Signaling	0.604651
											FGF Signaling	0.55
											Gαq Signaling	0.647059
											Aldosterone Signaling in Epithelial Cells	0.575758
											UVA-Induced MAPK Signaling	0.5
											Assembly of RNA Polymerase I Complex	0.2
											BER (Base Excision Repair) Pathway	0.583333
											3-phosphoinositide Degradation	0.540541
											NAD Signaling Pathway	0.7
											GNRH Signaling	0.621622
											3-phosphoinositide Biosynthesis	0.564103
											NF-κB Activation by Viruses	0.611111
											CDP-diacylglycerol Biosynthesis I	0.625
											Adrenomedullin signaling pathway	0.578947
											Death Receptor Signaling	0.714286
											TGF-β Signaling	0.619048
											D-myo-inositol-5-phosphate Metabolism	0.513514
											ERBB4 Signaling	0.4375
											Glutathione-mediated Detoxification	0.7
											IL-8 Signaling	0.666667
											Estrogen-mediated S-phase Entry	0.625
											ERK/MAPK Signaling	0.5
											RAN Signaling	1
											FLT3 Signaling in Hematopoietic Progenitor Cells	0.555556
											ERBB Signaling	0.6
											Neuregulin Signaling	0.458333
											Induction of Apoptosis by HIV1	0.666667
											B Cell Activating Factor Signaling	0.818182
											HIF1α Signaling	0.578947
											Neurotrophin/TRK Signaling	0.647059
											CD40 Signaling	0.733333
											Cell Cycle: G2/M DNA Damage Checkpoint Regulation	0.916667
											D-myo-inositol (1,4,5,6)-Tetrakisphosphate Biosynthesis	0.606061
											D-myo-inositol (3,4,5,6)-tetrakisphosphate Biosynthesis	0.606061
											Mouse Embryonic Stem Cell Pluripotency	0.571429
											Regulation Of The Epithelial Mesenchymal Transition By Growth Factors Pathway	0.657143
											Insulin Secretion Signaling Pathway	0.489362
											Role of PKR in Interferon Induction and Antiviral Response	0.615385
											Ferroptosis Signaling Pathway	0.72
											Signaling by Rho Family GTPases	0.652174
											Cardiac Hypertrophy Signaling (Enhanced)	0.5
											Colorectal Cancer Metastasis Signaling	0.586957
											Endothelin-1 Signaling	0.382353
											D-myo-inositol (1,4,5)-Trisphosphate Biosynthesis	0.428571
											TWEAK Signaling	0.666667
											WNT/Ca+ pathway	0.428571
											Cell Cycle Control of Chromosomal Replication	0.777778
											Sirtuin Signaling Pathway	0.648649
											HGF Signaling	0.55
											Oxidative Phosphorylation	0.852941
											HER-2 Signaling in Breast Cancer	0.654545
											Autophagy	0.529412
											RANK Signaling in Osteoclasts	0.740741
											CD27 Signaling in Lymphocytes	0.631579
											PDGF Signaling	0.48
											EGF Signaling	0.555556
											Glioblastoma Multiforme Signaling	0.55
											Renin-Angiotensin Signaling	0.516129
											Sumoylation Pathway	0.814815
											Cholecystokinin/Gastrin-mediated Signaling	0.666667
											Assembly of RNA Polymerase III Complex	0.285714
											PI3K Signaling in B Lymphocytes	0.617647
											Production of Nitric Oxide and Reactive Oxygen Species in Macrophages	0.619048
											tRNA Charging	0.153846
											Integrin Signaling	0.704545
											Cardiac Hypertrophy Signaling	0.615385
											Phosphatidylglycerol Biosynthesis II (Non-plastidic)	0.6
											RAC Signaling	0.645161
											NGF Signaling	0.464286
											Cell Cycle: G1/S Checkpoint Regulation	0.555556
											Small Cell Lung Cancer Signaling	0.695652
											IL-3 Signaling	0.6
											Chondroitin and Dermatan Biosynthesis	#DIV/0!
											Spliceosomal Cycle	0.714286
											Reelin Signaling in Neurons	0.6
											Superpathway of Inositol Phosphate Compounds	0.533333
											Hepatic Fibrosis Signaling Pathway	0.608108
											Cell Cycle Regulation by BTG Family Proteins	0.636364
											Thrombopoietin Signaling	0.5625
											Thrombin Signaling	0.604651
											FGF Signaling	0.55
											Gαq Signaling	0.647059
											Aldosterone Signaling in Epithelial Cells	0.575758
											UVA-Induced MAPK Signaling	0.5
											Assembly of RNA Polymerase I Complex	0.2
											BER (Base Excision Repair) Pathway	0.583333
											3-phosphoinositide Degradation	0.540541
											NAD Signaling Pathway	0.7
											GNRH Signaling	0.621622
											3-phosphoinositide Biosynthesis	0.564103
											NF-κB Activation by Viruses	0.611111
											CDP-diacylglycerol Biosynthesis I	0.625
											Adrenomedullin signaling pathway	0.578947
											Death Receptor Signaling	0.714286
											TGF-β Signaling	0.619048
											D-myo-inositol-5-phosphate Metabolism	0.513514
											ERBB4 Signaling	0.4375
											Glutathione-mediated Detoxification	0.7
											IL-8 Signaling	0.666667
											Estrogen-mediated S-phase Entry	0.625
											ERK/MAPK Signaling	0.5
											RAN Signaling	1
											FLT3 Signaling in Hematopoietic Progenitor Cells	0.555556
											ERBB Signaling	0.6
											Neuregulin Signaling	0.458333
											Induction of Apoptosis by HIV1	0.666667
											B Cell Activating Factor Signaling	0.818182
											HIF1α Signaling	0.578947
											Neurotrophin/TRK Signaling	0.647059
											CD40 Signaling	0.733333
											Cell Cycle: G2/M DNA Damage Checkpoint Regulation	0.916667
											D-myo-inositol (1,4,5,6)-Tetrakisphosphate Biosynthesis	0.606061
											D-myo-inositol (3,4,5,6)-tetrakisphosphate Biosynthesis	0.606061
											Mouse Embryonic Stem Cell Pluripotency	0.571429
											Regulation Of The Epithelial Mesenchymal Transition By Growth Factors Pathway	0.657143
											Insulin Secretion Signaling Pathway	0.489362
											Role of PKR in Interferon Induction and Antiviral Response	0.615385
											Ferroptosis Signaling Pathway	0.72
											Signaling by Rho Family GTPases	0.652174
											Cardiac Hypertrophy Signaling (Enhanced)	0.5
											Colorectal Cancer Metastasis Signaling	0.586957
											Endothelin-1 Signaling	0.382353
											D-myo-inositol (1,4,5)-Trisphosphate Biosynthesis	0.428571
											TWEAK Signaling	0.666667
											WNT/Ca+ pathway	0.428571
											Cell Cycle Control of Chromosomal Replication	0.777778
											Sirtuin Signaling Pathway	0.648649
											HGF Signaling	0.55
											Oxidative Phosphorylation	0.852941
											HER-2 Signaling in Breast Cancer	0.654545
											Autophagy	0.529412
											RANK Signaling in Osteoclasts	0.740741
											CD27 Signaling in Lymphocytes	0.631579
											PDGF Signaling	0.48
											EGF Signaling	0.555556
											Glioblastoma Multiforme Signaling	0.55
											Renin-Angiotensin Signaling	0.516129
											Sumoylation Pathway	0.814815
											Cholecystokinin/Gastrin-mediated Signaling	0.666667
											Assembly of RNA Polymerase III Complex	0.285714
											PI3K Signaling in B Lymphocytes	0.617647
											Production of Nitric Oxide and Reactive Oxygen Species in Macrophages	0.619048
											tRNA Charging	0.153846
											Integrin Signaling	0.704545
											Cardiac Hypertrophy Signaling	0.615385
											Phosphatidylglycerol Biosynthesis II (Non-plastidic)	0.6
											RAC Signaling	0.645161
											NGF Signaling	0.464286
											Cell Cycle: G1/S Checkpoint Regulation	0.555556
											Small Cell Lung Cancer Signaling	0.695652
											IL-3 Signaling	0.6
											Chondroitin and Dermatan Biosynthesis	#DIV/0!
											Spliceosomal Cycle	0.714286
											Reelin Signaling in Neurons	0.6
											Superpathway of Inositol Phosphate Compounds	0.533333
											Hepatic Fibrosis Signaling Pathway	0.608108
											Cell Cycle Regulation by BTG Family Proteins	0.636364
											Thrombopoietin Signaling	0.5625
											Thrombin Signaling	0.604651
											FGF Signaling	0.55
											Gαq Signaling	0.647059
											Aldosterone Signaling in Epithelial Cells	0.575758
											UVA-Induced MAPK Signaling	0.5
											Assembly of RNA Polymerase I Complex	0.2
[truncated: 18,210 more rows]

## Sheet: cell survival & proliferation
Ingenuity Canonical Pathways	Gene number	-log(p-value)	Ratio	z-score	Molecules
HGF Signaling	40	6.54	0.303	4.226	ATF2,CDK2,CRKL,DOCK1,ELF3,ELK1,FOS,ITGA1,ITGA2B,ITGA3,ITGB6,ITGB8,MAP2K4,MAP2K7,MAP3K10,MAP3K11,MAP3K12,MAP3K13,MAP3K14,MAP3K15,MAP3K2,MAP3K3,MAP3K4,MET,PAK1,PIK3C2A,PIK3C3,PIK3CB,PLCG1,PRKCA,PRKCE,PRKCI,PTPN11,RAC1,RAF1,RALA,RRAS,SOS1,SOS2,STAT3
Autophagy	51	4.63	0.237	2.661	AMBRA1,ATF2,ATG10,ATG13,ATG16L1,ATG2A,ATG3,ATG4B,ATG5,BCL2,BECN1,BMP6,Calm1 (includes others),CREB1,DAPK1,ERN1,FOS,FOXO1,GABARAPL2,HIF1A,IRS2,KAT5,MAP2K4,MAP2K7,PDGFB,PI4K2A,PIK3C2A,PIK3C3,PIK3CB,PLEKHM1,PPP2CB,PPP2R2A,PPP2R5B,PPP3CC,PPP3R1,PRKAG2,RAF1,RALA,RIPK1,SESN1,SIRT1,SNAP29,STX17,TFEB,TGFB1,TNFRSF1A,TSC2,VEGFA,VPS11,VPS16,VPS39
Death Receptor Signaling	21	1.85	0.219	2.524	ACIN1,BCL2,BIRC2,CASP8,CASP9,DFFA,ELP1,FADD,IKBKB,MAP2K4,MAP2K7,MAP3K14,NFKBIA,PARP1,PARP3,PARP8,RELA,RIPK1,TIPARP,TNFRSF10A,TNFRSF1A
Regulation Of The EMT By Growth Factors Pathway	35	1.49	0.182	2.959	ARAF,FGF1,FGF18,FGFR2,FOS,FOXO1,HSF1,ID2,IKBKB,MAP2K4,MAP2K5,MAP2K7,MAPK14,MET,PARD6B,PARD6G,PDGFA,PDGFB,PIK3C2A,PIK3C3,PIK3CB,PTPN11,RAC1,RAF1,RALA,RELA,RRAS,SMAD3,SOS1,SOS2,STAT3,TGFB1,TGFBR1,TGFBR2,TNFRSF1A
Ferroptosis Signaling Pathway	25	1.44	0.192	2.2	ABCA1,ACACA,ARAF,ARF6,BAP1,BECN1,CBS/CBSL,FDFT1,FTH1,GCLC,HMGCR,HMOX1,LPCAT3,NFE2L2,PHKG2,PRKAG2,RAF1,RALA,RBL2,RRAS,SLC11A2,SLC39A14,SLC39A8,SREBF2,STAT3
FGF Signaling	20	2.08	0.233	4.025	ATF2,CREB1,CRKL,FGF1,FGF18,FGFR2,MAPK14,MAPKAPK2,MET,PIK3C2A,PIK3C3,PIK3CB,PLCG1,PRKCA,PTPN11,RAC1,RAF1,SOS1,SOS2,STAT3
EGF Signaling	18	3.75	0.327	2.357	CSNK2B,ELK1,FOS,ITPR2,MAP2K4,MAP2K7,MAPK14,PIK3C2A,PIK3C3,PIK3CB,PLCG1,PRKCA,RAF1,RASA1,SOS1,SOS2,STAT1,STAT3
RAC Signaling	31	2.71	0.226	2.2	ABI2,ARPC1B,ARPC2,ARPC5,ARPC5L,BRK1,ELK1,ELK4,ITGA1,ITGA2B,ITGA3,ITGB6,ITGB8,MAP2K4,MAP2K7,MAP3K11,PAK1,PARD3,PI4KA,PIK3C2A,PIK3C3,PIK3CB,PIP5K1B,PLD1,PRKCI,PTK2B,RAC1,RAF1,RALA,RELA,RRAS
ERK/MAPK Signaling	40	1.76	0.186	2.401	ARAF,ATF2,CREB1,CRKL,DOCK1,EIF4E,ELF3,ELK1,FOS,ITGA1,ITGA2B,ITGA3,ITGB6,ITGB8,MKNK1,PAK1,PIK3C2A,PIK3C3,PIK3CB,PLA2G4C,PLCG1,PPP2CB,PPP2R2A,PPP2R5B,PRKAG2,PRKCA,PRKCE,PRKCI,PTK2B,RAC1,RAF1,RALA,RAPGEF3,RRAS,SOS1,SOS2,STAT1,STAT3,TLN2,YWHAH

## Sheet: DNA repair
Ingenuity Canonical Pathways	Gene number	-log(p-value)	Ratio	z-score	Molecules
Cell Cycle Control of Chromosomal Replication	27	9.52	0.482	4.811	CDC6,CDC7,CDK1,CDK10,CDK16,CDK18,CDK2,CDK20,CDK5,CDK6,CDK9,CHEK2,DNA2,MCM2,MCM3,MCM5,MCM6,MCM8,MCM9,ORC1,ORC2,POLA2,POLE,PRIM1,PRIM2,RPA1,RPA2
Oxidative Phosphorylation	34	5.88	0.309	-4.7	Atp5e,ATP5MC1,ATP5MC3,ATP5MF,ATP5MG,COX10,COX6A1,COX6B1,COX6B2,Cox6c,COX7A2,COX7B,COX8A,CYB5B,DMAC2L,NDUFA1,NDUFA12,NDUFA2,NDUFA3,NDUFA4,NDUFA5,NDUFAB1,NDUFB3,NDUFB4,NDUFB5,NDUFB9,NDUFS6,NDUFV2,NDUFV3,UQCR10,UQCR11,UQCRB,UQCRQ,VPS9D1
Cell Cycle: G1/S Checkpoint Regulation	18	2.63	0.269	-3	ABL1,CCND3,CCNE2,CDC25A,CDC34,CDK2,CDK6,E2F4,E2F5,E2F7,E2F8,FOXO1,HDAC11,HDAC2,HDAC4,RBL2,SMAD3,TGFB1
Cell Cycle Regulation by BTG Family Proteins	11	2.15	0.297	2.646	BTG2,CCNE2,CDK2,E2F4,E2F5,E2F7,E2F8,NOCT,PPP2CB,PPP2R2A,PPP2R5B
BER Pathway	12	1.97	0.273	2.309	APEX1,ARL6IP5,MAP2K4,MAP2K5,MAP2K7,MBD4,NF1,OGG1,PARP1,PNKP,POLE,RPA1
Spliceosomal Cycle	14	2.42	0.286	2.673	BCAS2,BUD13,CTNNBL1,CWC25,DHX16,DHX8,EFTUD2,MAGOH,PPIE,RBMX2,RNF113A,SF3B3,SLU7,SNRNP200
UVA-Induced MAPK Signaling	22	2.05	0.224	3.051	CASP9,FOS,MAP2K4,MAPK14,PARP1,PARP3,PARP8,PIK3C2A,PIK3C3,PIK3CB,PLCB1,PLCB3,PLCD3,PLCG1,PLCL1,PRKCA,RALA,RPS6KA3,RRAS,SMPD1,STAT1,TIPARP
G2/M DNA Damage Checkpoint Regulation	12	1.54	0.24	2.333	ABL1,CCNB2,CDC34,CDK1,CHEK1,CHEK2,CKS2,GADD45A,KAT2B,PLK1,PTPMT1,YWHAH
