# Supplementary material for: Single-cell transcriptomic profiles in the pathophysiology within the microenvironment of early diabetic kidney disease
Source: Cell Death Dis. 2023 Jul 17;14(7):442. doi: 10.1038/s41419-023-05947-1 (PMC10352247; doi:10.1038/s41419-023-05947-1)
Supplement: Supplementary file 5 — Supplementary Table 3 [file 41419_2023_5947_MOESM5_ESM.xls]

## Sheet: Sheet0
© 2000-2022 QIAGEN. All rights reserved.
Ingenuity Toxicity Lists	-log(p-value)	Ratio	Molecules
LXR/RXR Activation	8.64	0.0894	AGT,APOA4,ARG2,CLU,FGA,GC,HMGCR,KNG1,SCD,SERPINA1,TF
FXR/RXR Activation	7.4	0.0794	AGT,APOA4,CLU,FGA,GC,KNG1,SERPINA1,SLC10A2,SLC22A7,TF
Hepatic Fibrosis	6.9	0.0409	A2M,ABCC1,ABCC3,AGT,CYP7B1,EGF,EPCAM,FN1,HMGCR,LGALS3,MGLL,NQO1,SERPINA1,SLC10A2,TF
Acute Renal Failure Panel (Rat)	6.54	0.119	A2M,ANXA2,CLU,EGF,LGALS3,MYO5A,UMOD
Positive Acute Phase Response Proteins	4.14	0.133	A2M,CP,FGA,SERPINA1
Recovery from Ischemic Acute Renal Failure (Rat)	3.85	0.214	CRYAB,LGALS3,S100A4
Renal Proximal Tubule Toxicity Biomarker Panel (Rat)	3.02	0.115	FGA,SLC15A2,SLC34A2
Persistent Renal Ischemia-Reperfusion Injury (Mouse)	2.84	0.1	CLU,DPYSL3,Havcr1
Negative Acute Phase Response Proteins	2.82	0.25	ITIH2,TF
Genes Downregulated in Response to Chronic Renal Failure (Rat)	2.62	0.2	SLC22A7,SLCO4C1
Renal Necrosis/Cell Death	2.48	0.0187	ABCC1,ABCC3,AGT,CASR,CLU,CRYAB,EGF,NLRC4,PKM,SLC22A3,STMN1,UMOD
TR/RXR Activation	2.43	0.0476	AKR1C3,DIO1,FGA,PFKP
Liver Proliferation	2.32	0.0255	AGT,CASR,CEACAM1,EGF,LGALS3,PTN,TF
Increases Renal Damage	2.06	0.0374	AGT,GC,MEP1B,PKM
Increases Renal Proliferation	2.04	0.0296	AGT,EGF,PKM,POU3F3,Tpm2
Cardiac Necrosis/Cell Death	1.99	0.022	ABCC9,AGT,CASR,CRYAB,KNG1,PTN,SCD
LPS/IL-1 Mediated Inhibition of RXR Function	1.92	0.0238	ABCC3,ACOX2,ACSL5,CHST13,GSTA5,HS6ST2
Hepatic Cholestasis	1.84	0.0263	ABCC1,ABCC3,CYP7B1,SLC10A2,SLC22A7
CAR/RXR Activation	1.7	0.069	ABCC3,GSTA5
Increases Cardiac Dysfunction	1.61	0.0361	AGT,MME,SCD
Hepatic Stellate Cell Activation	1.55	0.0571	AGT,EGF
Decreases Depolarization of Mitochondria and Mitochondrial Membrane	1.53	0.0556	ABCC1,APOBEC2
Genes Upregulated in Response to Chronic Renal Failure (Rat)	1.43	0.2	ABCC3
Cardiac Hypertrophy	1.37	0.0164	AGT,CASR,CRYAB,FN1,GDF11,HMGCR,MME
Liver Necrosis/Cell Death	1.36	0.0176	EGF,FGA,LAPTM4B,LGALS3,MME,SCD
Renal Safety Biomarker Panel (PSTC)	1.35	0.167	CLU
Xenobiotic Metabolism Signaling	1.34	0.0174	ABCC3,AKR1C3,CHST13,GSTA5,HS6ST2,NQO1
Increases Transmembrane Potential of Mitochondria and Mitochondrial Membrane	1.27	0.04	EGF,PPP1R1B
Increases Liver Steatosis	1.25	0.0259	MFSD2A,MGLL,SCD
Glutathione Depletion - Hepatocellular Hypertrophy	1.23	0.125	ABCC3
Vasopressin-induced Genes in Inner Medullary Renal Collecting Duct Cells (Rat)	1.23	0.125	AQP4
Oxidative Stress	1.17	0.0351	GSTA5,NQO1
Glutathione Depletion - CYP Induction and Reactive Metabolites	1.06	0.0833	ABCC3
PXR/RXR Activation	1.06	0.0303	ABCC3,SCD
Cytochrome P450 Panel - Substrate is a Sterol (Human)	1	0.0714	CYP7B1
Cytochrome P450 Panel - Substrate is a Sterol (Mouse)	1	0.0714	CYP7B1
Cytochrome P450 Panel - Substrate is a Sterol (Rat)	1	0.0714	CYP7B1
Decreases Respiration of Mitochondria	1	0.0714	PKM
Cholesterol Biosynthesis	0.945	0.0625	HMGCR
Long-term Renal Injury Anti-oxidative Response Panel (Rat)	0.92	0.0588	CP
Increases Depolarization of Mitochondria and Mitochondrial Membrane	0.897	0.0556	EGF
Increases Bradycardia	0.854	0.05	AGT
Glutathione Depletion - Phase II Reactions	0.854	0.05	GSTA5
Genes associated with Chronic Allograft Nephropathy (Human)	0.835	0.0476	FN1
Nongenotoxic Hepatocarcinogenicity Biomarker Panel	0.816	0.0455	ANXA2
Increases Liver Hepatitis	0.797	0.0211	EGF,LGALS3
Cardiac Fibrosis	0.677	0.0127	AGT,FN1,MME,UTRN
Fatty Acid Metabolism	0.665	0.0172	ACOX2,ACSL5
NRF2-mediated Oxidative Stress Response	0.591	0.0128	ABCC1,GSTA5,NQO1
Decreases Transmembrane Potential of Mitochondria and Mitochondrial Membrane	0.557	0.0145	AGT,PKM
Increases Liver Hyperplasia/Hyperproliferation	0.516	0.0135	EGF,HMGCR
Aryl Hydrocarbon Receptor Signaling	0.475	0.0126	GSTA5,NQO1
Increases Renal Nephritis	0.417	0.0156	AGT
Hypoxia-Inducible Factor Signaling	0.392	0.0145	NQO1
VDR/RXR Activation	0.352	0.0128	CASR
Increases Cardiac Proliferation	0.332	0.012	AGT
Increases Liver Damage	0.279	0.0101	KNG1
NF-κB Signaling	0	0.00349	CD3G,EGF
PPARα/RXRα Activation	0	0.00524	PLCB4
RAR Activation	0	0.00493	AKR1C3
Increases Glomerular Injury	0	0.00625	AGT
