# Supplementary material for: Single-cell transcriptomic profiles in the pathophysiology within the microenvironment of early diabetic kidney disease
Source: Cell Death Dis. 2023 Jul 17;14(7):442. doi: 10.1038/s41419-023-05947-1 (PMC10352247; doi:10.1038/s41419-023-05947-1)
Supplement: Supplementary file 6 — Supplementary Table 4 [file 41419_2023_5947_MOESM6_ESM.xlsx]

## Sheet: M1
gene_name	module	color	kME_M1	kME_M2	kME_M3	kME_M4	kME_M5	kME_grey	kME_M6
Cyp7b1	M1	yellow	-0.0122519	0.126667	0.10276	0.0228962	0.00175622	0.0629347	-0.108634
Serpina1a	M1	yellow	0.0490357	0.171765	0.170724	0.00985189	-0.14081	0.0753249	-0.0412351
Cryab	M1	yellow	0.0698913	0.135022	0.141518	-0.026922	-0.0988822	0.109279	-0.0441485
Serpina1d	M1	yellow	0.0376807	0.179342	0.167019	0.0078401	-0.111841	0.0757124	-0.0776368
Slc7a12	M1	yellow	-0.00713244	0.114796	0.0908521	0.0255556	-0.0401355	0.0880904	-0.0610424
Aqp4	M1	yellow	-0.0109434	0.117064	0.0918506	0.00733291	-0.0206688	0.078152	-0.0860694
Apoc3	M1	yellow	0.0406676	0.133559	0.119536	0.0266986	-0.100994	0.0646069	-0.0353098
Cp	M1	yellow	-0.00500324	0.0957933	0.0690967	0.000892736	-0.0301491	0.0687901	-0.0637609
Serpina1f	M1	yellow	-0.016503	0.160906	0.136025	0.0301517	-0.0529676	0.0864173	-0.0951852
Stmn1	M1	yellow	0.107736	0.0608089	0.00607775	-0.033618	-0.0142052	0.0457311	-0.0491347
Kcnk1	M1	yellow	-0.00723649	0.13096	0.109168	0.0298812	-0.0489911	0.087014	-0.0667262
Akr1c18	M1	yellow	-0.00920414	0.0949289	0.08268	0.0340888	0.0211197	0.0625461	-0.07584
Slc22a7	M1	yellow	0.102132	0.217296	0.178016	-0.0234744	-0.0124483	0.0441158	-0.219424
Gm29773	M1	yellow	0.0127347	0.0461897	0.0383045	-0.00714849	-0.00605982	0.029203	-0.046815
Scd1	M1	yellow	0.0146172	0.130485	0.102748	0.00914119	-0.0658412	0.059603	-0.0769741
Serpina1b	M1	yellow	0.00524567	0.0724664	0.0652225	0.019223	-0.00837819	0.0644515	-0.0494305
Hmgcr	M1	yellow	0.021278	0.0796088	0.0403092	-0.0536684	-0.0113765	0.0714789	-0.0970308
Bcat1	M1	yellow	-0.00718117	0.0613836	0.0403165	0.00560966	0.00954114	0.0585379	-0.060846
Umod	M1	yellow	0.0462627	0.0243729	0.00762635	-0.0122265	0.00815659	0.0244752	-0.0507481
Ceacam2	M1	yellow	-0.00894847	0.0848518	0.0633301	-0.00650586	-0.0321907	0.0551911	-0.0523548
Egf	M1	yellow	0.0541306	0.0291089	0.0074317	-0.00916283	0.000374849	0.0181832	-0.0465543
Kng2	M1	yellow	0.0392479	0.166542	0.141319	0.0171004	-0.0786967	0.0815276	-0.0877595
Mep1b	M1	yellow	0.118606	0.246355	0.199453	-0.0368774	-0.0383165	0.088336	-0.230237
Irx1	M1	yellow	-0.00254176	0.122515	0.0975389	-0.0171955	-0.0269034	0.0742963	-0.108258
Gc	M1	yellow	0.0200329	0.0346492	0.0451284	0.0233567	-0.0882877	0.0558622	0.04777
Uroc1	M1	yellow	0.00437184	0.13551	0.118362	-0.0214826	-0.0809531	0.0506128	-0.0727585
Slc22a13	M1	yellow	0.187126	0.234036	0.225776	-0.117934	-0.191073	0.104323	-0.122762
Slc22a19	M1	yellow	0.0231763	0.175637	0.149336	0.0248411	-0.0240714	0.0469393	-0.138732
Gm3776	M1	yellow	0.0074985	0.0384609	0.0345574	0.00271164	-0.0613636	0.0308396	0.0169331
Prlr	M1	yellow	0.102687	0.141678	0.128766	-0.0408291	-0.199991	0.057487	0.0118302
Cdo1	M1	yellow	0.178231	0.349267	0.27075	-0.0600298	-0.099311	0.144146	-0.263482
Myo5a	M1	yellow	0.0627165	0.167034	0.128412	-0.0409861	-0.0138021	0.0765377	-0.179119
Ppic	M1	yellow	0.0756519	0.210042	0.178866	-0.0116441	-0.0598795	0.0771081	-0.163539
Gm26532	M1	yellow	-0.00660388	0.011199	0.0046444	-0.0387912	-0.00612364	0.0462412	-0.0302927
Arg2	M1	yellow	-0.0067869	0.0767135	0.0657154	0.0373202	-0.0288018	0.0590059	-0.027653
Tpm2	M1	yellow	0.0177754	0.0638871	0.045762	0.0108578	-0.00799575	0.0325028	-0.038987
Gpm6a	M1	yellow	0.142888	0.221371	0.17143	-0.0262796	-0.0772919	0.0945422	-0.174241
Fam107a	M1	yellow	0.0928061	0.140032	0.118578	-0.063674	-0.106292	0.0898532	-0.0762189
Mme	M1	yellow	0.203819	0.3152	0.241969	-0.077735	-0.110585	0.100996	-0.252524
Slco4c1	M1	yellow	-0.0116741	0.117552	0.0894343	-0.00205488	-0.0506113	0.0681911	-0.0857128
Mfsd2a	M1	yellow	0.257762	0.300287	0.262399	-0.16992	-0.107218	0.0879104	-0.274657
Epcam	M1	yellow	0.0101968	0.0739992	0.062713	0.0240614	-0.0242392	0.0662322	-0.0423159
Csta2	M1	yellow	-0.0044495	0.0492433	0.0473191	0.0266933	0.00754541	0.019851	-0.0335684
Mal	M1	yellow	0.0483686	0.0730573	0.0427475	-0.0050664	0.00169032	0.0726573	-0.0864386
Hsd17b14	M1	yellow	-0.00622128	0.0557483	0.0391591	-0.000385719	-0.0281269	0.0435121	-0.0195041
Gm5662	M1	yellow	-0.00434304	0.0397484	0.0273273	-0.00842353	-0.00324207	0.0413918	-0.0472107
Slc10a2	M1	yellow	0.30629	0.337758	0.298152	-0.19441	-0.202639	0.103619	-0.240047
Clu	M1	yellow	0.0555838	0.0352135	0.0112624	-0.0229243	0.00270346	0.0287483	-0.0539295
Lgals3	M1	yellow	0.00991226	0.0199577	0.0077243	-0.00678161	-0.0192209	0.036045	-0.00770589
Apoa4	M1	yellow	-0.00740764	0.1065	0.0938949	0.0146359	-0.0499904	0.0548019	-0.0610771
Thsd7a	M1	yellow	0.00469327	0.00683369	-0.00589922	-0.0120692	0.0024367	0.00688341	-0.0200917
Rad51ap2	M1	yellow	0.0102366	0.030161	0.0250115	-0.00980396	-0.0050589	-0.00305853	-0.0357459
Rhox6	M1	yellow	-0.00691872	0.0624448	0.0509654	0.0016812	0.000305939	0.0481064	-0.0642155
Ect2	M1	yellow	0.0647671	-0.0152186	-0.0194114	-0.0431162	-0.00919281	-0.0019503	0.000405016
Capg	M1	yellow	0.0241998	0.0938911	0.0914815	0.028418	-0.0480919	0.0721234	-0.0311694
Cldn3	M1	yellow	0.000280583	0.128091	0.108886	-0.00593716	-0.0458273	0.0594255	-0.0783995
Abca13	M1	yellow	0.0529033	0.0297652	0.0249334	-0.00713858	-0.00279203	0.0195316	-0.0436572
Slc22a26	M1	yellow	0.0252097	0.115299	0.0866377	-0.00820601	-0.0203487	0.0260877	-0.105494
S100a11	M1	yellow	0.226904	0.397106	0.252252	-0.0745492	-0.0903173	0.172649	-0.3106
Matn2	M1	yellow	-0.00520122	0.0434374	0.0328003	0.00262345	0.00625093	0.0517337	-0.0520544
Id4	M1	yellow	0.0563189	0.0480715	0.0165467	0.00510308	0.000321844	0.0682805	-0.0505243
Tspan13	M1	yellow	-0.00866001	0.0753998	0.0596595	-0.00388452	-0.0070894	0.0378457	-0.0779465
Agt	M1	yellow	0.200337	0.236988	0.211231	-0.0505344	-0.173514	0.0950563	-0.0987812
Slc25a24	M1	yellow	0.00377864	0.018064	0.0146899	0.0151771	0.0119053	0.0178559	-0.0196111
Cd3g	M1	yellow	0.00941715	0.024602	0.00952903	-0.0134577	-0.00479695	-0.0121773	-0.0254716
Serpina10	M1	yellow	0.00647945	0.0210755	0.0176971	0.00305266	-0.00814658	0.0315056	-0.0116476
Itih5	M1	yellow	0.083466	0.144379	0.11537	-0.018208	-0.0322777	0.0426613	-0.131746
Gm17416	M1	yellow	0.0134488	0.0372137	0.0215824	0.0179507	-0.000912029	0.0221071	-0.0262427
Hs6st2	M1	yellow	0.0119032	0.066458	0.0503736	0.00523542	0.00424312	0.0298672	-0.0760194
Defb29	M1	yellow	0.378735	0.371627	0.273761	-0.0909017	-0.175874	0.147856	-0.236935
Macrod1	M1	yellow	0.110246	0.242475	0.144926	-0.0628736	-0.01127	0.0821673	-0.248637
Apoc1	M1	yellow	0.0405947	0.0561289	0.0659659	-0.0271676	-0.0960452	0.0319631	0.0146404
Ugdh	M1	yellow	0.211587	0.316874	0.217879	-0.130598	-0.0960136	0.152569	-0.26944
Cpm	M1	yellow	-0.000799567	-0.00458442	-0.0026826	-0.0221559	-0.0166565	0.03819	0.00713941
Il2rb	M1	yellow	-0.000231076	0.0265553	0.0125357	-0.00961309	0.000640855	-0.0034354	-0.0272795
Apobec2	M1	yellow	0.0504872	0.127454	0.10152	-0.00848173	-0.0284731	0.0786823	-0.0870536
Wasf3	M1	yellow	-0.00282306	0.0537976	0.0468553	-0.0197947	-0.0143251	0.0348326	-0.0547795
Scin	M1	yellow	0.0247633	0.00225589	-0.000365059	0.00153189	-0.00181751	0.0180533	-0.00942496
Fga	M1	yellow	0.0976344	0.132552	0.08774	-0.0454755	-0.0566614	0.0396335	-0.0958442
Abcc1	M1	yellow	0.00339932	0.0402364	0.0278107	-0.0129127	-0.0103664	0.0261372	-0.0313765
44808	M1	yellow	0.0383875	0.072193	0.0753009	0.00971309	-0.0295312	0.0296056	-0.0191668
Adgrb3	M1	yellow	-0.00286468	0.023187	0.0163805	-0.0216078	-0.00710981	0.0280872	-0.0277591
AU020206	M1	yellow	-0.00248116	0.0247526	0.00738676	-0.01086	-0.00980316	0.0136561	-0.0223015
Ptn	M1	yellow	0.0502669	0.0627825	0.0444681	-0.0337907	-0.0355841	0.0137214	-0.0480838
Slc39a8	M1	yellow	0.193541	0.223007	0.168403	-0.0608684	-0.0460074	0.103596	-0.211539
Kif2c	M1	yellow	0.0435867	-0.0153118	-0.0347031	0.00951945	-0.00156757	0.00122539	0.00980037
Nqo1	M1	yellow	0.134765	0.224182	0.146196	-0.0109839	-0.0907453	0.11741	-0.143535
Rgs1	M1	yellow	0.000846472	0.0112255	0.000786492	-0.00932878	0.00350098	-0.0055652	-0.0157455
Acox2	M1	yellow	0.2241	0.280878	0.231401	-0.107006	-0.159083	0.112841	-0.178714
Havcr1	M1	yellow	0.00171078	0.0204229	0.00887122	0.0104135	0.00268947	0.0227514	-0.0158411
Slc34a2	M1	yellow	0.0290423	0.00622085	0.0125225	-0.0428675	-0.0268387	0.0316955	-0.00400898
Anxa2	M1	yellow	0.0102079	-0.000832624	-0.0124549	0.00750139	0.0105507	0.0196396	0.00241054
Alcam	M1	yellow	0.163002	0.178446	0.128197	-0.0507371	-0.0417895	0.0560746	-0.162926
Gdpd3	M1	yellow	0.0197184	0.0732007	0.0634426	-0.0071561	-0.041049	0.071368	-0.0344769
Fam81a	M1	yellow	0.0184072	0.0582913	0.0439245	0.00811698	-0.00509897	0.048577	-0.061422
Car9	M1	yellow	0.158096	0.18861	0.134583	-0.0243828	-0.0442912	0.0853602	-0.152657
Gm47761	M1	yellow	0.0348904	0.0416345	0.0283113	-0.0424088	-0.0265496	0.0254946	-0.0387373
Laptm4b	M1	yellow	0.083111	0.116358	0.0821218	-0.0372787	-0.0305174	0.0660727	-0.0988617
Chrdl1	M1	yellow	-0.00769691	0.081051	0.06118	-0.00979302	-0.0070312	0.0616974	-0.0776486
Abhd2	M1	yellow	0.169423	0.198099	0.156895	-0.0548254	-0.066031	0.0926818	-0.175078
Hpgd	M1	yellow	0.0649881	0.114216	0.103378	-0.0282602	-0.102935	0.0630017	-0.0302963
Pkm	M1	yellow	0.065832	0.0788393	0.0526672	-0.0105052	-0.0294162	0.089632	-0.0604816
Pou3f3	M1	yellow	0.223686	0.232781	0.202913	-0.115609	-0.11855	0.0692309	-0.199019
Slitrk6	M1	yellow	0.0326303	0.0800698	0.0496268	-0.02831	-0.0069627	0.036036	-0.0909759
Scn1b	M1	yellow	0.00739443	0.00387925	-0.00460071	0.0118472	0.00472279	0.0304288	-0.00719576
Slc23a1	M1	yellow	0.275379	0.343484	0.245914	-0.104449	-0.18593	0.111452	-0.188261
S100a4	M1	yellow	0.00497567	0.0290608	0.0162002	-0.00874041	-0.00391371	-0.0101017	-0.0306338
Gm26725	M1	yellow	0.0208154	0.0115949	0.00931282	0.0101184	-0.0095151	-0.00166005	-0.0047001
Hist3h2ba	M1	yellow	0.00553539	0.0149979	0.00866089	-0.0151222	-0.00657182	0.00152944	-0.0180205
Dnah12	M1	yellow	0.0315381	0.0126835	0.00907413	-0.00769631	-0.0136808	0.00579074	-0.00804411
Trf	M1	yellow	0.0119092	0.032179	0.0357432	0.0352573	-0.0321784	0.033065	0.0115641
Sema6d	M1	yellow	-0.00834863	0.0116227	-0.00447902	-0.0128709	0.000572936	-0.0152414	-0.0166225
Col6a4	M1	yellow	0.00626945	0.024576	0.0160127	0.0023527	0.00102026	0.0183614	-0.0243465
Pald1	M1	yellow	-0.00117961	0.00538038	0.00186563	0.00968991	-0.00788806	0.0174868	0.00652487
D430001F17Rik	M1	yellow	-0.00235337	0.0154755	0.00914056	0.0045679	0.00997562	0.00749689	-0.0266168
Plaat3	M1	yellow	0.204024	0.215777	0.189987	-0.0706204	-0.184045	0.0786081	-0.0699802
Sec14l3	M1	yellow	0.03761	0.102226	0.0740462	-0.0165652	0.00357936	0.0495958	-0.116454
Gcm1	M1	yellow	-0.0070478	0.0662389	0.0529409	-0.0481921	-0.031028	0.0688729	-0.058196
Cdhr2	M1	yellow	0.0283629	0.0346591	0.0175772	0.00942771	-0.0393401	0.0615182	0.00719586
Mpped1	M1	yellow	-0.000346737	0.0626568	0.0500792	-0.0292853	-0.0376933	0.0583217	-0.0414304
Car5a	M1	yellow	0.0175322	0.122799	0.0996099	0.025201	-0.0354896	0.0284718	-0.0749641
Fn1	M1	yellow	-0.00402275	0.023299	0.0171038	-0.00153903	0.00332973	0.0143573	-0.026118
A2m	M1	yellow	-0.00187751	0.0387841	0.032554	0.0103948	-0.00423235	0.00602827	-0.0342968
Dock2	M1	yellow	0.00868023	0.0176501	0.00817218	-0.0157106	0.00679456	0.0149023	-0.0248184
Casr	M1	yellow	-0.00427171	0.00486209	-0.00999926	0.0186655	0.0137783	-0.00560534	-0.00899451
Mro	M1	yellow	0.00942836	0.0345409	0.0291161	-0.017144	-0.011588	0.0152009	-0.0296178
Slc22a15	M1	yellow	0.0161375	-0.0127967	-0.0193686	-0.00951833	-0.00671307	0.0203086	0.0113375
Slc23a3	M1	yellow	0.0443239	0.0974505	0.0724287	-0.0150263	-0.0514367	0.0443339	-0.0563165
Tmc4	M1	yellow	0.0751567	0.0938758	0.0661703	-0.0394783	-0.00856839	0.0614795	-0.106329
Utrn	M1	yellow	0.0797893	0.0939925	0.0811011	-0.0889937	-0.0774204	0.0610528	-0.0729505
Pantr1	M1	yellow	0.208895	0.216567	0.190458	-0.055591	-0.135509	0.0811098	-0.114545
Selenoh	M1	yellow	0.108329	0.1124	0.0308792	-0.022674	-0.0498098	0.0622182	-0.0580193
Tmc5	M1	yellow	-0.00207971	0.0430046	0.0316843	-0.0370069	-0.0245149	0.0286159	-0.0306287
Gm2016	M1	yellow	-0.00721992	0.0423371	0.0306846	-0.00532057	0.00496249	0.0489615	-0.049835
Rnf39	M1	yellow	0.00864068	0.0358644	0.026984	-0.0561475	-0.021926	0.00933706	-0.0414654
Afp	M1	yellow	0.00978911	0.00262965	-0.000627987	-0.000102044	-0.00162895	0.0180987	0.00244326
Il17re	M1	yellow	0.0136935	0.0416108	0.0253708	-0.0223244	-0.00923794	0.0469124	-0.0484313
Foxc1	M1	yellow	0.00559745	0.0770415	0.0605101	-0.0177596	-0.0449322	0.0552449	-0.0474515
Pfkp	M1	yellow	0.0304622	0.0552891	0.0242315	0.011737	0.0332877	0.0362824	-0.0715013
Abcc9	M1	yellow	0.140784	0.125572	0.121294	-0.0985238	-0.121365	0.0385781	-0.0718998
Dpysl2	M1	yellow	0.0200465	0.0118391	-0.00245151	-0.0176041	-0.0176706	0.034241	-0.0063685
Gltp	M1	yellow	0.187674	0.291087	0.197644	-0.0638453	-0.0641124	0.109968	-0.240803
Chst13	M1	yellow	0.00142172	0.0326172	0.0217383	-0.0210989	-0.00845495	0.0341143	-0.0390229
Gp2	M1	yellow	0.0269143	0.037873	0.0288619	-0.0158767	-0.0112596	0.0459291	-0.0440987
Nupr1	M1	yellow	-0.00483719	0.00748914	0.00744411	0.0114419	0.0142174	0.0165256	-0.0206583
Zfhx3	M1	yellow	0.00229555	0.0177364	0.0121576	0.000898781	0.00212598	0.0222131	-0.0311831
Gm47789	M1	yellow	0.00242652	0.0328593	0.0215551	-0.0146178	-0.0111478	0.033667	-0.024884
Arhgap19	M1	yellow	0.0265901	-0.0247762	-0.0151574	0.00581103	0.00965541	0.00708704	0.0198612
Slc16a9	M1	yellow	0.20061	0.311753	0.202336	-0.0886848	-0.0602038	0.0968593	-0.323798
Eprn	M1	yellow	0.0262814	0.0104125	0.0143692	-0.0154638	-0.0020375	0.0475235	-0.0162328
Mgll	M1	yellow	0.228682	0.243901	0.198059	-0.124242	-0.147629	0.104359	-0.155271
9130024F11Rik	M1	yellow	0.145155	0.173609	0.135548	-0.0668826	-0.0755908	0.0669055	-0.114418
Wwc1	M1	yellow	0.178954	0.269817	0.128803	-0.0818302	-0.0147084	0.119837	-0.281785
Gdf11	M1	yellow	0.0259306	0.0364037	0.0288281	-0.00899877	-0.0279328	0.0336594	-0.00789353
Hist1h4i	M1	yellow	0.0929355	0.151982	0.0793294	-0.0658481	-0.0408357	0.0920621	-0.131181
Slc15a2	M1	yellow	0.253743	0.306135	0.229899	-0.0777757	-0.0991833	0.116355	-0.25039
Gm36913	M1	yellow	0.0178418	0.0413396	0.0248467	-0.00887445	-0.0152657	0.0132803	-0.0289689
Abcc3	M1	yellow	-0.00443959	0.0406009	0.0330205	0.00141906	-0.036473	0.0233715	-0.00747705
Aig1	M1	yellow	0.129223	0.174527	0.122254	-0.0376438	-0.0587418	0.0705527	-0.135109
Tmem150c	M1	yellow	0.0316474	0.0408509	0.022974	-0.00264999	-0.0206652	0.0225151	-0.0272984
Asah1	M1	yellow	0.154243	0.218553	0.132361	-0.038429	-0.0140764	0.0771439	-0.211346
Gins2	M1	yellow	0.0574301	0.0229293	0.00990432	-0.0230997	-0.0434035	0.0437276	0.00524415
Hacd4	M1	yellow	0.0143769	0.0369386	0.0293497	0.0126535	-0.00818046	0.0327992	-0.0292921
Itih2	M1	yellow	-0.00370816	0.0799993	0.0644836	0.00961938	-0.0131501	0.0268933	-0.0668296
Eml1	M1	yellow	0.010797	0.0240631	0.00252508	-0.0225944	0.000849957	0.0327681	-0.0380392
Serpina1c	M1	yellow	0.0473619	0.107881	0.0853463	-0.0219929	-0.0546343	0.0303225	-0.0740573
Plcb4	M1	yellow	-0.00418386	0.0387251	0.0263848	-0.00438842	-0.0349747	0.0224471	-0.0149317
Dio1	M1	yellow	0.11597	0.0895861	0.0806675	-0.0155708	-0.0767376	0.0520206	-0.0263325
A4gnt	M1	yellow	0.0330291	0.080767	0.0630592	-0.0269119	-0.0264984	0.0705369	-0.0690614
Cdh6	M1	yellow	0.0134292	0.022672	0.0165456	0.00515596	-0.0304201	0.0524829	-0.00577123
2310015A16Rik	M1	yellow	0.012914	0.0421013	0.0217531	0.0021515	0.0118884	0.0181411	-0.0227318
Nhsl1	M1	yellow	0.0888704	0.0768957	0.0608241	-0.0770659	-0.0424131	0.074126	-0.0839751
Arhgef19	M1	yellow	0.0343623	0.040301	0.0429965	-0.0130117	0.00416957	0.00828143	-0.0502383
Masp2	M1	yellow	0.0287147	0.0687839	0.058835	0.0120622	-0.00932253	0.0172908	-0.0454979
Cand2	M1	yellow	0.000160211	0.0263318	0.023801	0.0208997	0.000547143	0.000432047	-0.0157229
Klhl31	M1	yellow	0.0152072	0.0148653	0.0188581	-0.00490594	-0.00199516	-0.0135623	-0.0211518
Acsl5	M1	yellow	0.0921262	0.161613	0.0987768	-0.0472469	-0.0509216	0.03577	-0.133587
Psap	M1	yellow	0.283446	0.365608	0.130854	-0.131532	-0.0476026	0.167366	-0.501063
C8a	M1	yellow	0.0835226	0.146914	0.116062	-0.035923	-0.00596671	0.0584263	-0.180151
Cd82	M1	yellow	0.0407567	0.0893555	0.0436498	-0.032433	0.0204517	0.0414075	-0.120347
H2-T23	M1	yellow	0.0767421	0.141451	0.0789968	-0.00513791	0.0211812	0.0370374	-0.156947
Maml2	M1	yellow	0.0205196	0.0409431	0.0297804	-0.0365598	-0.0182085	0.0272112	-0.0527236
4930434B07Rik	M1	yellow	-0.00713246	0.0609215	0.0617077	0.0209419	-0.0163575	0.0214918	-0.0365446
Mcoln2	M1	yellow	-0.0053555	0.0476072	0.0407748	0.0206418	-0.0338597	0.0409359	-0.0120832
Gsta1	M1	yellow	-0.00276543	0.0246572	0.030444	0.00593325	-0.0277974	0.00312897	0.0197508
Kcng1	M1	yellow	-0.0053555	0.0423248	0.0440221	0.00121022	-0.000380721	0.0176872	-0.0395105
2200002D01Rik	M1	yellow	0.133337	0.205107	0.119753	-0.0242673	-0.0392916	0.0787956	-0.164362
Asb11	M1	yellow	0.0547582	0.0501498	0.0600847	-0.0238744	-0.0845353	0.0388598	0.0138476
Ckap4	M1	yellow	0.00702529	0.019135	0.0110915	-0.00129665	0.0158823	0.00815836	-0.0342537
Stk32a	M1	yellow	0.0167393	0.0705774	0.0565551	-0.0100784	-0.0170949	0.0583813	-0.0662896
Lrrfip1	M1	yellow	0.0439798	0.0643553	0.0646619	-0.0423732	-0.0542744	0.0244192	-0.0338049
Ppp1r1b	M1	yellow	0.0109284	0.0472431	0.0290356	-0.00339025	-0.0308892	0.0348941	-0.0180381
Prob1	M1	yellow	0.0996156	0.0903722	0.0473958	-0.000550591	-0.0312956	0.0541029	-0.0788871
Irx2	M1	yellow	0.049536	0.107324	0.0996526	-0.0213313	-0.0524101	0.0642963	-0.0711075
Nlrc4	M1	yellow	0.0234239	0.0667689	0.0378577	-0.0163606	0.00605782	0.00965782	-0.0855378
Shisa4	M1	yellow	0.0396871	0.0434159	0.0343384	-0.0209846	-0.0443427	0.0348879	-0.0063126
Dpysl3	M1	yellow	0.0526522	0.00493963	-0.0041174	0.00839285	0.0148078	0.0382525	-0.0190399
Slco2a1	M1	yellow	0.048545	0.0545436	0.0317701	-0.0173404	-0.0248846	0.0458026	-0.044453
Plppr4	M1	yellow	-0.00563039	0.0396307	0.0427437	-0.00372716	-0.0368298	0.0329199	-0.022625
Sh3bp1	M1	yellow	0.0135833	0.0156769	0.00648807	-0.0154852	-0.0185822	0.0357687	-0.0110842
Slc22a3	M1	yellow	0.0377034	0.0329453	0.0340609	-0.0204546	-0.0558998	0.0315324	0.0130756
Fam189a2	M1	yellow	-0.00119669	0.0284835	0.0168176	0.004111	0.0136845	0.0214562	-0.0372727

## Sheet: KEGG
Category	Term	Fold Enrichment	PValue		number	Genes	Genes number	List Total	Pop Hits	Pop Total	Bonferroni	Benjamini	FDR
KEGG_PATHWAY	Cholesterol metabolism	5.95756	0.0881776	1.05464	6	APOC1, APOC3, APOA4	3	82	50	8142	1	1	1
KEGG_PATHWAY	Ferroptosis	7.26532	0.0624576	1.20441	5	ACSL5, SLC39A8, CP	3	82	41	8142	0.999999	1	1
KEGG_PATHWAY	Biosynthesis of amino acids	5.29561	0.0384016	1.41565	4	ARG2, PKM, BCAT1, PFKP	4	82	75	8142	0.999732	1	1
KEGG_PATHWAY	Vitamin digestion and absorption	12.4116	0.0234171	1.63047	3	ABCC1, SLC23A1, APOA4	3	82	24	8142	0.993099	1	1
KEGG_PATHWAY	Complement and coagulation cascades	5.84075	0.0100067	1.99971	2	FGA, MASP2, A2M, CLU, C8A	5	82	85	8142	0.879002	0.819888	0.819888
KEGG_PATHWAY	ABC transporters	8.82602	0.00996897	2.00135	1	ABCC3, ABCC1, ABCC9, ABCA13	4	82	45	8142	0.878031	0.819888	0.819888
