# Supplementary material for: Single-cell transcriptomic profiles in the pathophysiology within the microenvironment of early diabetic kidney disease
Source: Cell Death Dis. 2023 Jul 17;14(7):442. doi: 10.1038/s41419-023-05947-1 (PMC10352247; doi:10.1038/s41419-023-05947-1)
Supplement: Supplementary file 7 — Supplementary Table 5 [file 41419_2023_5947_MOESM7_ESM.xlsx]

## Sheet: M6 gene
gene_name	module	color	kME_M1	kME_M2	kME_M3	kME_M4	kME_M5	kME_grey
Pigr	M6	brown	0.191797	0.265161	0.218084	-0.100443	-0.0863519	0.059003
Cyp2d12	M6	brown	0.0313183	0.0914149	0.000721805	-0.030754	0.059502	-0.00519215
Angptl7	M6	brown	0.0405619	0.0624704	0.0468341	-0.0317851	0.0344751	0.0170907
Slco1a1	M6	brown	0.281609	0.421314	0.313234	-0.0664209	0.128889	0.0594485
Cyp2a4	M6	brown	0.284843	0.424919	0.334243	-0.155567	-0.057098	0.0849277
Cndp2	M6	brown	0.189078	0.42335	0.22871	-0.170487	0.0818661	0.0686193
Ly6a	M6	brown	0.180665	0.397725	0.241212	-0.0509579	0.0904816	0.0807319
Hsd11b1	M6	brown	0.0774692	0.202088	0.139268	0.00230217	0.0463973	0.0907938
Acsm3	M6	brown	0.166895	0.371242	0.241175	-0.0679029	0.0703048	0.110909
Slc7a13	M6	brown	0.364641	0.529243	0.405365	-0.108243	-0.00158567	0.111594
Ccl28	M6	brown	0.0758404	0.119199	0.081204	-0.0240628	0.000783454	0.0299317
Fgf1	M6	brown	0.246575	0.333803	0.232156	-0.180316	0.0152632	0.105835
Odc1	M6	brown	0.172936	0.352281	0.132367	-0.269305	0.0871561	0.133033
Acy3	M6	brown	0.262381	0.507176	0.236448	-0.249714	-0.00282684	0.145001
Rnf24	M6	brown	0.0884272	0.209756	0.154026	-0.108875	-0.0245636	0.0769229
Gm4208	M6	brown	0.230021	0.300733	0.205047	-0.101521	0.000801152	0.0919716
Gclc	M6	brown	0.181383	0.413757	0.23597	-0.149068	0.093507	0.137066
Cd36	M6	brown	0.245287	0.438005	0.305548	-0.0832656	0.0778159	0.0779981
Crot	M6	brown	0.316125	0.477409	0.344752	-0.204628	-0.0855529	0.150401
Cyp51	M6	brown	0.283633	0.426015	0.32952	-0.140428	-0.0416542	0.114683
Akr1c14	M6	brown	0.168706	0.366328	0.245994	-0.0547558	0.0361636	0.101059
D10Wsu102e	M6	brown	0.165375	0.277605	0.183486	-0.111893	0.0497254	0.0660962
Dnase1	M6	brown	0.123204	0.304104	0.0789568	-0.155966	-0.070839	0.110373
Lpl	M6	brown	0.251566	0.400429	0.222904	-0.210667	0.0147195	0.0876662
Ghr	M6	brown	0.293667	0.350239	0.178248	-0.233739	-0.122615	0.138778
Kif20b	M6	brown	0.0883318	0.128318	0.0909426	-0.0394717	0.0320434	0.0400666
Alox15	M6	brown	0.211273	0.237805	0.185265	-0.110453	0.0374661	0.0437412
Atp11a	M6	brown	0.226139	0.404432	0.285478	-0.259846	-0.115845	0.0854873
Cyp4b1	M6	brown	0.211294	0.421275	0.15939	-0.264718	0.0578361	0.0837538
Ldhd	M6	brown	0.193945	0.302744	0.121573	-0.174541	0.0468228	0.099636
Amacr	M6	brown	0.214886	0.368587	0.176539	-0.255971	-0.0324132	0.133287
Keg1	M6	brown	0.126287	0.325747	0.0845965	-0.146959	0.184465	0.0866933
Agps	M6	brown	0.283854	0.466794	0.310825	-0.176608	0.0741313	0.134749
Ly6e	M6	brown	0.0730478	0.168714	0.0897527	-0.0217347	0.0953655	0.0475316
Gclm	M6	brown	0.329407	0.545569	0.300182	-0.28759	-0.03804	0.195111
Fmo5	M6	brown	0.131051	0.288331	0.174288	-0.0411526	0.0346301	0.0879447
Csad	M6	brown	0.277448	0.485982	0.319922	-0.127906	-0.0217695	0.168409
Bdh1	M6	brown	0.311965	0.438299	0.329826	-0.146127	-0.0387341	0.124577
Azgp1	M6	brown	0.3088	0.467821	0.336365	-0.103704	-0.013538	0.109937
Hsd17b11	M6	brown	0.202337	0.404645	0.235282	-0.083073	0.146968	0.0669991
Adh1	M6	brown	0.213289	0.455309	0.244084	-0.126169	0.0580296	0.145276
C1qtnf3	M6	brown	0.108836	0.252619	0.149951	-0.0602734	0.0615894	0.0822248
Pank1	M6	brown	0.3098	0.568216	0.335106	-0.287665	-0.0554297	0.181433
Mat2a	M6	brown	0.264392	0.431945	0.246694	-0.236944	-0.0449447	0.132714
Oxct1	M6	brown	0.171356	0.278681	0.0165383	-0.0822233	0.226597	0.159325
Idi1	M6	brown	0.19754	0.367282	0.203238	-0.0910219	0.0629498	0.124428
Pzp	M6	brown	0.152874	0.227042	0.176015	-0.0456125	0.0073773	0.0411811
Akr1b3	M6	brown	0.233381	0.37733	0.231674	-0.1093	0.070888	0.119925
Ugt2b38	M6	brown	0.120311	0.328582	0.0720174	-0.142906	0.152957	0.0829681
Gm48281	M6	brown	0.150476	0.318153	0.17204	-0.0409406	0.0986907	0.0869164
Ces1f	M6	brown	0.190071	0.440547	0.178137	-0.173578	0.150276	0.0825042
Me1	M6	brown	0.246211	0.454527	0.216487	-0.189537	0.00363324	0.152281
Xbp1	M6	brown	0.0924456	0.242831	0.110274	-0.238117	0.114886	0.0525067
Hsd17b2	M6	brown	0.183917	0.237841	0.196772	-0.0755549	-0.0522499	0.0545738
Ybx1	M6	brown	0.160747	0.422163	0.0887609	-0.136547	0.115399	0.196508
Noa1	M6	brown	0.0409936	0.131731	0.056173	-0.0224606	0.0301876	0.0580662
Ndrg2	M6	brown	0.169532	0.262205	0.152541	-0.0713436	0.0257138	0.0628837
BC049987	M6	brown	0.169929	0.345804	0.201894	-0.0329417	0.0699048	0.0835815
Ldc1	M6	brown	0.159126	0.310632	0.187788	-0.0814803	0.0879577	0.0723377
Smarca2	M6	brown	0.159962	0.313276	0.110509	-0.163372	0.16052	0.0947996
Tuba1c	M6	brown	0.140269	0.252477	0.150454	-0.227982	0.00712502	0.108218
Ces2c	M6	brown	0.26941	0.531399	0.340773	-0.158355	-0.0159714	0.111285
Ggct	M6	brown	0.229405	0.482054	0.28633	-0.14129	0.019794	0.164791
Tnfsf10	M6	brown	0.17589	0.279058	0.192675	-0.0746069	0.0685452	0.0259287
Slc22a12	M6	brown	0.287541	0.545702	0.297299	-0.250015	0.0351582	0.129124
Ehhadh	M6	brown	0.225264	0.421093	0.237935	-0.172131	0.0227028	0.143817
Npm3	M6	brown	0.105412	0.366618	0.148417	-0.0933867	0.13446	0.108131
Aacs	M6	brown	0.176083	0.359904	0.217239	-0.233285	0.0598521	0.072658
Bdnf	M6	brown	0.134379	0.226651	0.149868	-0.136239	-0.00143038	0.0676275
Igf2bp1	M6	brown	0.0974662	0.115813	0.0746899	-0.0667477	0.0277879	0.0435271
Ace	M6	brown	0.220894	0.363018	0.276867	-0.0904127	-0.0301353	0.0826121
Degs2	M6	brown	0.102688	0.312745	0.149264	-0.0738554	0.148521	0.0455593
Hnf1b	M6	brown	0.171334	0.37551	0.198644	-0.269136	0.0803094	0.136637
Fabp5	M6	brown	0.0623924	0.18252	0.0871035	-0.0218916	0.0356009	0.0512256
Mylk	M6	brown	0.0516416	0.17682	0.0573429	-0.0293105	0.197251	0.0033556
Zbtb20	M6	brown	0.229607	0.399824	0.164323	-0.244678	0.0962853	0.114238
Gm45871	M6	brown	0.121464	0.215404	0.134029	-0.0437405	0.0665284	0.0455564
Ccdc6	M6	brown	0.130916	0.285472	0.138104	-0.000700364	0.132944	0.074724
Vps8	M6	brown	0.228275	0.391779	0.250974	-0.141998	0.0691538	0.0875888
Spsb2	M6	brown	0.213144	0.443881	0.271805	-0.301254	-0.0437681	0.184972
Ctxn3	M6	brown	0.11881	0.166565	0.119184	-0.0393108	0.027952	0.0367224
Socs2	M6	brown	0.0876392	0.167621	0.0874627	-0.0414256	0.0479414	0.0511722
Tfrc	M6	brown	0.165951	0.246474	0.154378	-0.189324	0.0252045	0.0646704
Dock4	M6	brown	0.165037	0.237474	0.170353	-0.11005	0.0693954	0.0381557
Slc22a30	M6	brown	0.234698	0.399763	0.224955	-0.173958	0.00738056	0.0728217
Cyp2j13	M6	brown	0.111659	0.32695	0.135013	-0.0595685	0.162965	0.0326846
Txnrd1	M6	brown	0.174802	0.307324	0.164849	-0.228128	0.0198115	0.123217
Cpe	M6	brown	0.0602971	0.182215	0.0895122	-0.000731413	0.101663	0.0273036
Naaladl2	M6	brown	0.0765052	0.084012	0.0819791	0.00140395	0.0117794	0.00568415
Slc17a3	M6	brown	0.252414	0.428869	0.208306	-0.29346	-0.0120029	0.112117
Gmpr	M6	brown	0.137384	0.394622	0.166031	-0.0913351	0.0862645	0.144611
Slc51a	M6	brown	0.0395596	0.210288	0.0550445	-0.0566178	0.101539	0.0390289
Srd5a2	M6	brown	0.0983627	0.113865	0.0810584	-0.0539906	0.00465264	0.0153337
Trabd2b	M6	brown	0.0828867	0.262487	0.0613267	-0.107166	0.1789	0.0669802
Lipo3	M6	brown	0.127415	0.201639	0.138666	-0.0448889	0.00969174	0.0631609
Selenop	M6	brown	0.202622	0.350865	0.0680042	-0.155034	0.0849386	0.155362
Znrf2	M6	brown	0.176337	0.383917	0.180916	-0.0958887	0.103165	0.14956
Hmgcs1	M6	brown	0.202487	0.389824	0.215666	-0.11943	0.00304653	0.156729
Cish	M6	brown	0.0635614	0.144814	0.0604692	-0.0918657	0.143074	0.0407857
Spats2l	M6	brown	0.126608	0.221643	0.14925	-0.0973479	0.0433922	0.0756197
Calr	M6	brown	0.256099	0.42963	0.210593	-0.190786	0.0376763	0.140417
B4galt5	M6	brown	0.137733	0.301483	0.169787	-0.0809258	0.117591	0.0587436
Fto	M6	brown	0.185089	0.280109	0.189694	-0.15605	0.059629	0.0647615
Cbs	M6	brown	0.272025	0.478013	0.274821	-0.163557	0.0261459	0.159311
Mpp6	M6	brown	0.221149	0.456269	0.203676	-0.164351	0.0342296	0.172565
Afmid	M6	brown	0.165141	0.386597	0.175175	-0.12971	0.0369604	0.131242
Pdk3	M6	brown	0.108595	0.279936	0.157719	-0.0527235	0.027305	0.108497
Trps1	M6	brown	0.158451	0.333338	0.186496	-0.19128	0.152836	0.0761909
Trib2	M6	brown	0.101656	0.229365	0.112622	-0.11288	0.119005	0.0655554
Erc2	M6	brown	0.0738187	0.260777	0.133549	-0.0788555	0.115264	0.0611577
Nceh1	M6	brown	0.243742	0.363969	0.174564	-0.215103	0.00892138	0.113141
Frzb	M6	brown	0.0975908	0.178283	0.135212	-0.0352292	0.015039	0.0378937
Macrod2	M6	brown	0.20563	0.459623	0.20487	-0.163483	0.0518266	0.15321
Bmyc	M6	brown	0.0877479	0.167073	0.102753	-0.0296179	0.0339998	0.0503133
Chst7	M6	brown	0.203739	0.335204	0.239321	-0.0960447	0.000900757	0.0928699
Mpst	M6	brown	0.187115	0.375114	0.196119	-0.11023	-0.0102109	0.168753
Itgb6	M6	brown	0.155222	0.253322	0.124929	-0.146838	0.0887557	0.0838804
Sod1	M6	brown	0.224377	0.307282	0.076449	-0.212361	-0.0695515	0.181428
3110045C21Rik	M6	brown	0.148418	0.293587	0.175344	-0.0552116	0.0200187	0.0965392
Tmco3	M6	brown	0.161844	0.316218	0.216133	-0.0504541	0.0645699	0.0815397
Lypla1	M6	brown	0.219608	0.458694	0.223949	-0.0599783	0.0122818	0.160535
Gm45645	M6	brown	0.0684551	0.249554	0.113675	-0.0369788	0.0608568	0.0660397
Map3k7cl	M6	brown	0.171678	0.312279	0.206352	-0.0750745	0.00283641	0.0933896
Bok	M6	brown	0.140222	0.228237	0.154768	-0.0518079	-0.0145459	0.071014
Gm15563	M6	brown	0.0172585	0.117389	0.0479971	-0.0074526	0.0534845	0.0464551
Gm8797	M6	brown	0.225979	0.391991	0.175848	-0.379948	-0.0528555	0.194076
Tgm1	M6	brown	0.0970689	0.196679	0.13183	-0.102998	0.0412079	0.041434
Vill	M6	brown	0.172516	0.31839	0.207876	-0.0917068	0.0123842	0.0764478
Clic5	M6	brown	0.131664	0.277471	0.0792853	-0.112435	0.0943082	0.112497
Pgp	M6	brown	0.123702	0.373797	0.136878	-0.0888788	0.0896842	0.143376
C330002G04Rik	M6	brown	0.0400139	0.145397	0.0659838	-0.00707194	0.0708707	0.0234562
Eif4g3	M6	brown	0.165971	0.379555	0.228311	-0.115034	0.123303	0.078293
Trim47	M6	brown	0.0743829	0.157031	0.0756335	-0.0823975	0.0644798	0.0631557
Rhov	M6	brown	0.120554	0.182282	0.122146	-0.0752532	0.0328288	0.0523971
Larp1b	M6	brown	0.14632	0.347245	0.168458	-0.175612	0.0774816	0.140698
Pink1	M6	brown	0.164902	0.389576	0.175325	-0.0486358	0.0708006	0.15948
Psmd7	M6	brown	0.222565	0.438067	0.24491	-0.306096	-0.0436997	0.159122
Kcnh1	M6	brown	0.0612256	0.0905641	0.0607683	-0.0396511	0.0116432	0.0301225
Dcun1d2	M6	brown	0.0888706	0.1683	0.110913	-0.035726	0.0822894	0.0211204
Camk2n1	M6	brown	0.141332	0.410317	0.18041	-0.100512	0.135177	0.148483
Gcnt2	M6	brown	0.123764	0.225901	0.120999	-0.185031	0.0128459	0.088867
Papss1	M6	brown	0.140219	0.285634	0.154445	-0.102841	0.0375468	0.0924448
Rpl13a	M6	brown	0.226655	0.335252	0.0450461	-0.221453	0.0131706	0.209859
Gm15638	M6	brown	0.150818	0.343671	0.174245	-0.0506571	0.042567	0.105216
Vmn1r18	M6	brown	0.126887	0.152593	0.143249	-0.105613	-0.00644359	0.0476889
Gm49970	M6	brown	0.0442015	0.09595	0.0633046	0.0221181	0.0133527	-0.00060734
Met	M6	brown	0.151447	0.294328	0.144857	-0.0899149	0.12705	0.059307
Hsf2bp	M6	brown	0.108566	0.256236	0.142269	-0.0134392	0.0539148	0.0674773
Adhfe1	M6	brown	0.164126	0.384756	0.182644	-0.115151	0.0886313	0.100666
Cmtm6	M6	brown	0.15944	0.321425	0.160957	-0.0281105	0.104017	0.0933807
0610031O16Rik	M6	brown	0.0938799	0.188979	0.118036	-0.034273	0.0414742	0.0383575
Chst11	M6	brown	0.125548	0.240149	0.124834	-0.105286	0.0627371	0.0555643
Fcamr	M6	brown	0.111667	0.190708	0.122362	-0.0458884	0.0240452	0.0204243
Larp4b	M6	brown	0.142879	0.297139	0.124032	-0.102894	0.116635	0.0862544
Vmn1r20	M6	brown	0.114226	0.171604	0.148128	-0.0577998	0.0114005	0.00280117
Gm15348	M6	brown	0.0773511	0.147214	0.113977	-0.0389524	0.0203024	0.0606415
Pi4ka	M6	brown	0.0997088	0.246498	0.0883824	-0.0301549	0.126751	0.0767539
Cbx4	M6	brown	0.128471	0.204369	0.122497	-0.169028	0.0168047	0.0760202
Ivd	M6	brown	0.304899	0.444819	0.227948	-0.254826	-0.0959284	0.176275
2510002D24Rik	M6	brown	0.130384	0.305942	0.139825	-0.0488641	0.0917625	0.0989741
Dleu7	M6	brown	0.0990449	0.270159	0.0648006	-0.038929	0.132622	0.0917485
Mpped2	M6	brown	0.141327	0.261217	0.158588	-0.0774995	0.0453838	0.0657458
Fahd2a	M6	brown	0.0662066	0.317391	0.0679128	-0.0482688	0.104328	0.125904
Clpx	M6	brown	0.188239	0.392814	0.166719	-0.193952	-0.000331001	0.161233
Cmip	M6	brown	0.114729	0.296596	0.0873231	-0.143534	0.165434	0.12092
Mbd2	M6	brown	0.111085	0.285993	0.0937441	-0.0463661	0.130544	0.134616
Lactb	M6	brown	0.198522	0.447211	0.232637	-0.129202	0.0303642	0.148368
Clic4	M6	brown	0.19992	0.368118	0.211837	-0.259149	0.00284903	0.121979
Zfp830	M6	brown	0.169468	0.299717	0.203668	-0.249251	-0.005017	0.107101
Aldh3a2	M6	brown	0.0914635	0.289072	0.0837535	-0.0615798	0.144907	0.102827
2210011C24Rik	M6	brown	0.0751992	0.224546	0.0515948	-0.00659897	0.0954602	0.100341
Rhoc	M6	brown	0.108176	0.287912	0.065453	-0.0732067	0.0696503	0.138467
Sucnr1	M6	brown	0.12138	0.269835	0.136882	-0.170626	0.0262748	0.0686069
Acsm2	M6	brown	0.26808	0.497987	0.159285	-0.196237	0.0535875	0.164865
Eef2	M6	brown	0.256635	0.340566	0.0486321	-0.271828	-0.0438547	0.219792
Cndp1	M6	brown	0.1042	0.284065	0.098952	-0.00289038	0.0813638	0.0641129
Smap1	M6	brown	0.161721	0.374461	0.154022	-0.113127	0.0723082	0.153438
Vmn1r19	M6	brown	0.120251	0.158575	0.1306	-0.0589078	0.0124732	0.0140689
Vcp	M6	brown	0.233242	0.32302	0.0966143	-0.254806	-0.0208667	0.188349
Ctdspl	M6	brown	0.170781	0.325033	0.133318	-0.120924	0.119038	0.101349
Acox1	M6	brown	0.288516	0.425442	0.182427	-0.35276	-0.111221	0.175864
Arhgef39	M6	brown	0.147942	0.210516	0.127267	-0.0983023	-0.00539747	0.0619355
Nxpe3	M6	brown	0.133566	0.180833	0.108425	-0.0554562	0.0233863	0.025171
Gm4131	M6	brown	0.097739	0.160321	0.0861817	-0.0648854	-0.0105036	0.0800798
Ube2e1	M6	brown	0.184712	0.389857	0.195997	-0.105287	0.0327506	0.13298
Hykk	M6	brown	0.202018	0.334422	0.104436	-0.175192	0.060925	0.13361
Rnf152	M6	brown	0.0531035	0.172224	0.0299653	-0.0406917	0.121481	0.0670699
Ccser2	M6	brown	0.244801	0.330316	0.113859	-0.338849	-0.106765	0.185562
Med14	M6	brown	0.152401	0.294496	0.171874	-0.0790533	0.0591902	0.0935017
Apoh	M6	brown	0.094978	0.181883	0.121491	-0.0303012	0.0054101	0.0276937
Adamts15	M6	brown	0.0777198	0.145179	0.0966965	-0.0616942	0.0058641	0.0427228
Nt5dc2	M6	brown	0.0719497	0.135436	0.0501761	-0.0421828	0.0554703	0.0484508
Smcp	M6	brown	0.0624992	0.120294	0.0719546	-0.0638192	0.0128986	0.0347732
2310030G06Rik	M6	brown	0.102975	0.274471	0.0978926	-0.140347	0.130627	0.0761224
Galns	M6	brown	0.190412	0.334858	0.209342	-0.0930969	-0.0188972	0.090727
Ntng1	M6	brown	0.0628688	0.100086	0.0716127	-0.029996	0.0536808	0.0211021
Nfix	M6	brown	0.0913358	0.148106	0.0622508	-0.0720252	0.0553058	0.0616958
Proc	M6	brown	0.233075	0.516819	0.348284	-0.0944154	0.0189343	0.0895573
Tshz1	M6	brown	0.126227	0.232591	0.0762848	-0.110818	0.0531761	0.105268
Erich4	M6	brown	0.145355	0.424647	0.181003	-0.0597814	0.0703458	0.157589
Aspdh	M6	brown	0.22322	0.489708	0.247435	-0.163431	-0.00512539	0.145422
Slc29a3	M6	brown	0.0661778	0.226938	0.0537344	-0.0364637	0.139309	0.0545579
Rpl5	M6	brown	0.183981	0.43105	0.174105	-0.114022	0.0722209	0.167798
Tbc1d16	M6	brown	0.0956664	0.257063	0.133414	-0.0578093	0.0138059	0.0866066
Uap1	M6	brown	0.184051	0.335295	0.191279	-0.202051	-0.0199746	0.127887
Ubiad1	M6	brown	0.129469	0.232772	0.138022	-0.0691086	0.0303734	0.0391244
Arsg	M6	brown	0.0825202	0.229271	0.112681	-0.0430209	0.034794	0.0594872
Asxl3	M6	brown	0.0735589	0.128421	0.0637206	-0.0769457	0.0584201	0.0110516
N6amt1	M6	brown	0.0930079	0.276646	0.0909714	-0.0439513	0.0966641	0.0908468
Tasor	M6	brown	0.128886	0.251069	0.132959	-0.0319902	0.151399	0.0369252
Kpna4	M6	brown	0.171434	0.278601	0.159874	-0.211497	0.011837	0.112095
Ubxn10	M6	brown	0.0161995	0.0945631	0.0217527	-0.00615873	0.0804739	0.028343
Hdgf	M6	brown	0.20113	0.364506	0.135036	-0.174128	0.0124922	0.173919
Il34	M6	brown	0.089298	0.163377	0.105945	-0.0469277	0.0724036	0.0446982
Khdrbs3	M6	brown	0.0936601	0.20062	0.0904893	-0.0362978	0.0673738	0.0830327
Sh3glb1	M6	brown	0.219638	0.424429	0.214791	-0.125058	0.0260486	0.167455
Ifrd2	M6	brown	0.152276	0.329873	0.151113	-0.0609759	0.062243	0.106457
Opa3	M6	brown	0.0825239	0.190476	0.0711022	-0.0679435	0.0648361	0.0923012
Gk5	M6	brown	0.148166	0.229326	0.148671	-0.136987	-0.00342897	0.0679624
Rad23a	M6	brown	0.122787	0.293771	0.117754	-0.1063	0.035926	0.119138
Mtrex	M6	brown	0.170079	0.29407	0.1812	-0.170646	0.0162751	0.0942825
Cldn10	M6	brown	0.16331	0.365749	0.0893967	-0.160278	0.0309901	0.143466
Rab21	M6	brown	0.136196	0.332285	0.142732	-0.172163	0.0805341	0.121077
Cfb	M6	brown	0.218478	0.358884	0.154003	-0.0784384	0.0376299	0.0799237
Setbp1	M6	brown	0.0619869	0.111064	0.0594303	-0.0418375	0.0773168	0.0243543
Tbl1x	M6	brown	0.109671	0.225763	0.079941	-0.0650253	0.0736571	0.0807739
Mdn1	M6	brown	0.0900121	0.131966	0.0812931	-0.0724461	0.0304567	0.0456544
Adgrl2	M6	brown	0.124255	0.229691	0.1317	-0.072849	0.103294	0.0464621
Tinagl1	M6	brown	0.0641371	0.125592	0.0905354	-0.0547773	0.0215043	0.0267919
Mettl16	M6	brown	0.103654	0.223812	0.113264	-0.153153	0.0209988	0.0714491
Prkd3	M6	brown	0.0860588	0.202609	0.0761323	-0.0705339	0.117835	0.0526136
Parp8	M6	brown	0.110176	0.127249	0.0960102	-0.0625206	0.0446604	0.0454612
Zfp442	M6	brown	0.00665807	0.101458	0.0157637	-0.0100641	0.120831	0.0119136
Ralgps2	M6	brown	0.118087	0.234189	0.123439	-0.0806996	0.0390894	0.0887028
Bbx	M6	brown	0.103622	0.204099	0.0835212	-0.106127	0.0551607	0.0973336
Ilrun	M6	brown	0.161599	0.330482	0.131332	-0.0588795	0.0464905	0.135944
Srpk1	M6	brown	0.158053	0.329654	0.170021	-0.150953	0.0575211	0.106022
Gm13936	M6	brown	0.0486863	0.0990888	0.0765524	-0.00482579	0.0162547	-0.00592786

## Sheet: KEGG
Category	Term	Fold Enrichment	PValue	number	Genes	Genes number	List Total	Pop Hits	Pop Total	Bonferroni	Benjamini	FDR
KEGG_PATHWAY	Cholesterol metabolism	6.14491	0.026364	10	NCEH1, APOH, LPL, CD36	4	106	50	8142	0.992061	0.444886	0.435054
KEGG_PATHWAY	Ferroptosis	7.49379	0.015579	9	GCLC, TFRC, ALOX15, GCLM	4	106	41	8142	0.94169	0.31331	0.306386
KEGG_PATHWAY	Biosynthesis of cofactors	3.51424	0.0139846	8	ALDH3A2, GCLC, MAT2A, PANK1, AFMID, ASPDH, GCLM	7	106	153	8142	0.921847	0.31331	0.306386
KEGG_PATHWAY	Cysteine and methionine metabolism	7.53052	0.00409931	7	MPST, GCLC, MAT2A, CBS, GCLM	5	106	51	8142	0.524553	0.105996	0.103654
KEGG_PATHWAY	Peroxisome	5.62034	0.00403005	6	AMACR, ACOX1, EHHADH, AGPS, CROT, SOD1	6	106	82	8142	0.51853	0.105996	0.103654
KEGG_PATHWAY	PPAR signaling pathway	7.16906	0.000390409	5	HMGCS1, FABP5, ACOX1, EHHADH, ME1, LPL, CD36	7	106	75	8142	0.068238	0.0141328	0.0138205
KEGG_PATHWAY	Valine, leucine and isoleucine degradation	9.60142	0.000357287	4	ALDH3A2, HMGCS1, OXCT1, IVD, EHHADH, AACS	6	106	48	8142	0.0626331	0.0141328	0.0138205
KEGG_PATHWAY	Beta-Alanine metabolism	14.8667	4.21823e-05	3	ALDH3A2, ACOX1, EHHADH, CSAD, CNDP1, CNDP2	6	106	31	8142	0.00760609	0.002545	0.00248876
KEGG_PATHWAY	Butanoate metabolism	16.4596	2.51607e-05	2	HMGCS1, ACSM3, BDH1, OXCT1, EHHADH, AACS	6	106	28	8142	0.00454378	0.00227704	0.00222672
KEGG_PATHWAY	Metabolic pathways	2.09485	1.08446e-06	1	IDI1, ACSM3, PANK1, ODC1, ALOX15, GMPR, UAP1, CSAD, AACS, CNDP1, CNDP2, PAPSS1, HSD11B1, HYKK, MAT2A, OXCT1, CBS, AFMID, LDHD, HSD17B2, GCNT2, ME1, ASPDH, MPST, HMGCS1, SRD5A2, FMO5, GALNS, ALDH3A2, GGCT, GCLC, AMACR, BDH1, ACOX1, IVD, EHHADH, AGPS, PGP, PI4KA, DEGS2, GCLM, B4GALT5	42	106	1540	8142	0.000196267	0.000196286	0.000191949
