# Supplementary material for: Single-cell transcriptomic profiles in the pathophysiology within the microenvironment of early diabetic kidney disease
Source: Cell Death Dis. 2023 Jul 17;14(7):442. doi: 10.1038/s41419-023-05947-1 (PMC10352247; doi:10.1038/s41419-023-05947-1)
Supplement: Supplementary file 8 — Supplementary Table 6 [file 41419_2023_5947_MOESM8_ESM.xls]

## Sheet: Sheet0
© 2000-2022 QIAGEN. All rights reserved.
Ingenuity Toxicity Lists	-log(p-value)	Ratio	Molecules
Fatty Acid Metabolism	6.97	0.0862	ACOX1,ADH1C,ADHFE1,ALDH3A2,CYP2A6 (includes others),CYP4B1,CYP51A1,EHHADH,IVD,SRD5A2													10
Long-term Renal Injury Anti-oxidative Response Panel (Rat)	4.85	0.235	CBS/CBSL,GCLC,GCLM,SOD1													4
Xenobiotic Metabolism Signaling	4.76	0.0377	ADH1C,ADHFE1,ALDH3A2,CHST11,CHST7,CYP2A6 (includes others),Cyp2d9 (includes others),CYP4B1,CYP51A1,FMO5,GCLC,PRKD3,UGT2B28													13
LPS/IL-1 Mediated Inhibition of RXR Function	3.97	0.0397	ACOX1,ALDH3A2,CHST11,CHST7,CYP2A6 (includes others),Cyp2d9 (includes others),Cyp2j13,FABP5,FMO5,HMGCS1													10
NRF2-mediated Oxidative Stress Response	3.52	0.0385	CYP2A6 (includes others),Cyp2d9 (includes others),Cyp2j13,GCLC,GCLM,PRKD3,SOD1,TXNRD1,VCP													9
Renal Necrosis/Cell Death	3.11	0.0234	BOK,CFB,DNASE1,FGF1,FTO,GALNS,HNF1B,PINK1,PROC,SOD1,TFRC,TNFSF10,TRPS1,VCP,XBP1													15
Liver Necrosis/Cell Death	2.94	0.0294	AMACR,CBS/CBSL,HDGF,MET,PROC,Pzp,SELENOP,SOD1,TNFSF10,XBP1
Mechanism of Gene Regulation by Peroxisome Proliferators via PPARα	2.76	0.0526	ACOX1,CD36,EHHADH,LPL,ME1													5
Oxidative Stress	2.75	0.0702	GCLC,GCLM,ME1,SOD1													4
Genes Downregulated in Response to Chronic Renal Failure (Rat)	2.45	0.2	SLC22A12,Slco1a1													2
Cytochrome P450 Panel - Substrate is a Fatty Acid (Mouse)	2.04	0.125	Cyp2j13,CYP4B1													2
Cholesterol Biosynthesis	2.04	0.125	HMGCS1,IDI1													2
Increases Liver Hyperplasia/Hyperproliferation	1.94	0.0338	KCNH1,Ly6a (includes others),MET,ODC1,TXNRD1
Hepatic Fibrosis	1.72	0.0218	CCL28,FGF1,FRZB,GCLM,LY6E,SLC51A,TNFSF10,XBP1
Cytochrome P450 Panel - Substrate is a Xenobiotic (Mouse)	1.7	0.0833	CYP2A6 (includes others),Cyp2d9 (includes others)													2
Renal Proximal Tubule Toxicity Biomarker Panel (Rat)	1.64	0.0769	CLDN10,Slco1a1													2
LXR/RXR Activation	1.59	0.0325	APOH,CD36,CYP51A1,LPL													4
RAR Activation	1.42	0.0246	ADH1C,AKR1B1,Akr1c14,PRKD3,SMARCA2													5
Increases Liver Hepatitis	1.26	0.0316	PI4KA,TFRC,TNFSF10
Increases Permeability Transition of Mitochondria and Mitochondrial Membrane	1.15	0.125	TNFSF10
Increases Renal Damage	1.13	0.028	CFB,ITGB6,YBX1
Cytochrome P450 Panel - Substrate is a Fatty Acid (Human)	1.06	0.1	CYP4B1
Increases Liver Steatosis	1.05	0.0259	CD36,ME1,SUCNR1
Cytochrome P450 Panel - Substrate is a Fatty Acid (Rat)	1.02	0.0909	CYP4B1
Increases Damage of Mitochondria	1.02	0.0909	TNFSF10
PPARα/RXRα Activation	1.02	0.0209	ACOX1,CD36,GHR,LPL
Glutathione Depletion - CYP Induction and Reactive Metabolites	0.985	0.0833	CFB
Liver Proliferation	0.98	0.0182	CBS/CBSL,FGF1,MET,ODC1,XBP1
FXR/RXR Activation	0.971	0.0238	APOH,LPL,SLC51A
Long-term Renal Injury Pro-oxidative Response Panel (Rat)	0.952	0.0769	FMO5
Increases Renal Nephritis	0.941	0.0312	CFB,YBX1
Cytochrome P450 Panel - Substrate is a Sterol (Human)	0.922	0.0714	CYP51A1
Cytochrome P450 Panel - Substrate is a Sterol (Mouse)	0.922	0.0714	CYP51A1
Cytochrome P450 Panel - Substrate is a Sterol (Rat)	0.922	0.0714	CYP51A1
PXR/RXR Activation	0.919	0.0303	ALDH3A2,CYP2A6 (includes others)
Swelling of Mitochondria	0.894	0.0667	SOD1
Decreases Transmembrane Potential of Mitochondria and Mitochondrial Membrane	0.884	0.0217	CLIC4,TNFSF10,TRIB2
Cytochrome P450 Panel - Substrate is a Xenobiotic (Human)	0.82	0.0556	CYP2A6 (includes others)
Increases Depolarization of Mitochondria and Mitochondrial Membrane	0.82	0.0556	TNFSF10
VDR/RXR Activation	0.802	0.0256	HSD17B2,PRKD3
Increases Bradycardia	0.778	0.05	CALR
Increases Cardiac Dysfunction	0.76	0.0241	CD36,PROC
Cytochrome P450 Panel - Substrate is a Xenobiotic (Rat)	0.759	0.0476	CYP2A6 (includes others)
Genes associated with Chronic Allograft Nephropathy (Human)	0.759	0.0476	ITGB6
Increases Glomerular Injury	0.75	0.0187	CFB,GHR,TFRC
Reversible Glomerulonephritis Biomarker Panel (Rat)	0.691	0.04	ACSM3
Increases Liver Damage	0.645	0.0202	MET,XBP1
Decreases Depolarization of Mitochondria and Mitochondrial Membrane	0.553	0.0278	SH3GLB1
Cardiac Fibrosis	0.497	0.0127	ACE,DNASE1,LPL,PROC
Pro-Apoptosis	0.497	0.0238	BOK
Increases Transmembrane Potential of Mitochondria and Mitochondrial Membrane	0.436	0.02	TNFSF10
Acute Renal Failure Panel (Rat)	0.381	0.0169	Slco1a1
Aryl Hydrocarbon Receptor Signaling	0.373	0.0126	ALDH3A2,NFIX
Cell Cycle: G1/S Checkpoint Regulation	0.34	0.0149	RPL5
Hypoxia-Inducible Factor Signaling	0.331	0.0145	UBE2E1
Hepatic Cholestasis	0.288	0.0105	PRKD3,TNFSF10
Increases Cardiac Proliferation	0.275	0.012	FGF1
TR/RXR Activation	0.271	0.0119	ME1
NF-κB Signaling	0	0.00175	GHR
Mitochondrial Dysfunction	0	0.00592	PINK1
Increases Renal Proliferation	0	0.00592	CD36
Cardiac Necrosis/Cell Death	0	0.00314	CALR
Cardiac Hypertrophy	0	0.00468	ACE,ALOX15
																1
