# Supplementary material for: Single-cell transcriptomic profiles in the pathophysiology within the microenvironment of early diabetic kidney disease
Source: Cell Death Dis. 2023 Jul 17;14(7):442. doi: 10.1038/s41419-023-05947-1 (PMC10352247; doi:10.1038/s41419-023-05947-1)
Supplement: Supplementary file 9 — Supplementary Table 7 [file 41419_2023_5947_MOESM9_ESM.xlsx]

## Sheet: 工作表1
Ingenuity Canonical Pathways	-log(p-value)	Ratio	z-score	Molecules
PTEN Signaling	3.21	0.193	2.837	AKT2,BCL2,CDKN1A,CSNK2A2,IKBKE,INPP5F,ITGA2B,ITGA3,ITGA4,ITGA5,ITGA9,ITGB4,MAGIX,MAST2,NFKB2,NRAS,PIK3CB,PIK3CG,PIK3R2,PREX2,RAC2,RAP2B,RASD1,RASD2,RELB,SHARPIN,SIRT6,SYNJ2,TGFBR3
Death Receptor Signaling	3.2	0.219	-2.524	ARHGDIB,BCL2,CASP8,FADD,FAS,GAS2,HSPB1,HSPB7,IKBKE,LIMK1,NFKB2,PARP14,PARP16,PARP3,PARP6,RELB,ROCK1,TANK,TNFRSF10A,TNFRSF21,TNFSF10
Senescence Pathway	2.07	0.148	-2.402	ACVR2B,AKT2,ATR,CACNA1A,CACNA1D,CACNA2D2,CACNA2D4,CACNB4,CAPN6,CCND2,CDC23,CDC25B,CDKN1A,CHEK1,CHEK2,ELF3,IKBKE,ITPR2,JUN,MAPKAPK3,MCU,MRE11,NBN,NFATC3,NFKB2,NRAS,PDK2,PIK3C3,PIK3CB,PIK3CG,PIK3R2,PPM1J,PPP2CB,RAP2B,RASD1,RASD2,RASSF5,RING1,SERPINE1,SMAD5,SMAD7,TGFB1,TGFBR3,TLR2
WNT/Ca+ pathway	3.07	0.242	-2.673	CAMK2A,CREB3L2,CREB3L4,CREB5,FZD6,FZD8,NFATC3,NFKB2,NOTUM,PDE6A,PDE6D,PLCD4,PLCE1,PRKCA,RELB,WNT5A
Prolactin Signaling	2.6	0.209	-2.324	FOS,IRF1,JUN,KCNMB2,MYC,NRAS,PIK3C3,PIK3CB,PIK3CG,PIK3R2,PRKCA,PRKCQ,RAP2B,RASD1,RASD2,SOCS3,STAT1,STAT5B
ERK/MAPK Signaling	2.38	0.163	-2.785	CREB3L2,CREB3L4,CREB5,ELF3,FOS,HSPB1,HSPB7,ITGA2B,ITGA3,ITGA4,ITGA5,ITGA9,ITGB4,KSR1,MYC,MYCN,NRAS,PIK3C3,PIK3CB,PIK3CG,PIK3R2,PLA2G5,PPM1J,PPP1R14A,PPP1R14D,PPP2CB,PRKAR1B,PRKCA,RAC2,RAP2B,RAPGEF4,RASD1,RASD2,STAT1,TLN2
ERK5 Signaling	1.76	0.189	-2.111	CREB3L2,CREB3L4,CREB5,ELK4,FOS,MEF2B,MEF2C,MYC,NRAS,RAP2B,RASD1,RASD2,RPS6KC1,SGK1
ERBB Signaling	1.57	0.172	-2.138	BTC,FOS,JUN,MAPK10,NCK2,NRAS,PIK3C3,PIK3CB,PIK3CG,PIK3R2,PRKCA,PRKCQ,RAP2B,RASD1,RASD2,TGFA
Neuregulin Signaling	1.53	0.162	-2.714	AKT2,BTC,GRB7,ITGA2B,ITGA3,ITGA4,ITGA5,ITGA9,ITGB4,MYC,NRAS,PIK3R2,PRKCA,PRKCQ,RAP2B,RASD1,RASD2,STAT5B,TGFA
