# Supplementary material for: Single-cell transcriptomic profiles in the pathophysiology within the microenvironment of early diabetic kidney disease
Source: Cell Death Dis. 2023 Jul 17;14(7):442. doi: 10.1038/s41419-023-05947-1 (PMC10352247; doi:10.1038/s41419-023-05947-1)
Supplement: Supplementary file 10 — Supplementary Table 8 [file 41419_2023_5947_MOESM10_ESM.xlsx]

## Sheet: 工作表1
Ingenuity Canonical Pathways	-log(p-value)	Ratio	z-score	Molecules
Cell Cycle Control of Chromosomal Replication	2.9	0.286	-2	CDC45,CDC7,CDK13,CDK16,CDK17,CDK8,CHEK2,DNA2,LIG1,MCM3,MCM4,MCM5,MCM6,PCNA,POLA1,POLA2
D-myo-inositol (1,4,5)-trisphosphate Degradation	1.36	0.312	-2.236	INPP5A,INPP5E,INPP5F,INPP5J,OCRL
Xenobiotic Metabolism CAR Signaling Pathway	1.49	0.176	-2.263	ALDH1A3,ALDH1L1,ALDH5A1,ALDH8A1,ALDH9A1,CHST11,EGFR,FMO2,GRIP1,GSTM1,GSTM4,GSTO2,GSTP1,GSTZ1,HS3ST1,HS3ST3A1,MAP2K5,MGST3,NCOA1,NRIP1,PPP2CA,PPP2CB,PPP2R2A,PPP2R2C,PPP2R5B,PRKCD,PRKCE,PRKD3,SOD3,SULT1B1,SULT1C2,Sult1d1,UGT2B28
Superpathway of Methionine Degradation	1.41	0.243	-2.333	DLD,EEF1AKMT1,EEF1AKMT2,FTSJ1,MGMT,NSUN4,PRMT3,PRMT5,SUOX
3-phosphoinositide Biosynthesis	3.54	0.216	-2.466	ALPL,DUSP1,DUSP2,DUSP5,G6PC1,HACD2,INPP5F,MTMR9,NUDT11,NUDT2,NUDT9,OCRL,PALD1,PAWR,PGAM5,PI4KB,PIK3C2G,PIK3CB,PIK3R1,PIP4K2A,PIP4K2B,PIP4K2C,PIP5K1A,PIP5K1B,PLPPR4,PPFIA2,PPIP5K1,PPP1R12C,PPP1R1A,PPP1R3C,PPP2CA,PPP2CB,PPP2R2A,PPP2R2C,PPP2R5B,PTPN1,PTPN2,PTPN23,PTPRC,PTPRH,SIRPA,SOCS3,THTPA,TNS3
Superpathway of Inositol Phosphate Compounds	3.64	0.211	-2.469	ALPL,DUSP1,DUSP2,DUSP5,G6PC1,HACD2,INPP5A,INPP5E,INPP5F,INPP5J,ITPKC,MTMR9,NUDT11,NUDT2,NUDT9,OCRL,PALD1,PAWR,PGAM5,PI4KB,PIK3C2G,PIK3CB,PIK3R1,PIP4K2A,PIP4K2B,PIP4K2C,PIP4P2,PIP5K1A,PIP5K1B,PLPPR4,PPFIA2,PPIP5K1,PPP1R12C,PPP1R1A,PPP1R3C,PPP2CA,PPP2CB,PPP2R2A,PPP2R2C,PPP2R5B,PTPN1,PTPN2,PTPN23,PTPRC,PTPRH,SIRPA,SOCS3,THTPA,TNS3
Retinoate Biosynthesis I	2.4	0.293	-2.53	ADH1C,AKR1B1,Akr1b10,AKR1C1/AKR1C2,ALDH1A3,ALDH8A1,DHRS3,DHRS4,RDH11,RDH12,RDH14,RDH16
tRNA Charging	1.67	0.256	-2.53	AARS2,DARS2,FARSB,IARS1,LARS1,LARS2,MARS2,PARS2,RARS1,VARS1
3-phosphoinositide Degradation	3.06	0.211	-2.611	ALPL,DUSP1,DUSP2,DUSP5,G6PC1,HACD2,INPP4A,INPP5E,INPP5F,INPP5J,MTM1,MTMR9,NUDT11,NUDT2,NUDT9,OCRL,PALD1,PAWR,PGAM5,PIP4P2,PLPPR4,PPFIA2,PPIP5K1,PPP1R12C,PPP1R1A,PPP1R3C,PPP2CA,PPP2CB,PPP2R2A,PPP2R2C,PPP2R5B,PTPN1,PTPN2,PTPN23,PTPRC,PTPRH,SIRPA,SOCS3,THTPA,TNS3
Methionine Degradation I (to Homocysteine)	1.79	0.318	-2.646	EEF1AKMT1,EEF1AKMT2,FTSJ1,MGMT,NSUN4,PRMT3,PRMT5
Cysteine Biosynthesis III (mammalia)	1.58	0.292	-2.646	EEF1AKMT1,EEF1AKMT2,FTSJ1,MGMT,NSUN4,PRMT3,PRMT5
D-myo-inositol (1,4,5,6)-Tetrakisphosphate Biosynthesis	2.25	0.197	-3.024	ALPL,DUSP1,DUSP2,DUSP5,G6PC1,HACD2,INPP5F,MTMR9,NUDT11,NUDT2,NUDT9,OCRL,PALD1,PAWR,PGAM5,PLPPR4,PPFIA2,PPIP5K1,PPP1R12C,PPP1R1A,PPP1R3C,PPP2CA,PPP2CB,PPP2R2A,PPP2R2C,PPP2R5B,PTPN1,PTPN2,PTPN23,PTPRC,PTPRH,SIRPA,SOCS3,THTPA,TNS3
D-myo-inositol (3,4,5,6)-tetrakisphosphate Biosynthesis	2.25	0.197	-3.024	ALPL,DUSP1,DUSP2,DUSP5,G6PC1,HACD2,INPP5F,MTMR9,NUDT11,NUDT2,NUDT9,OCRL,PALD1,PAWR,PGAM5,PLPPR4,PPFIA2,PPIP5K1,PPP1R12C,PPP1R1A,PPP1R3C,PPP2CA,PPP2CB,PPP2R2A,PPP2R2C,PPP2R5B,PTPN1,PTPN2,PTPN23,PTPRC,PTPRH,SIRPA,SOCS3,THTPA,TNS3
D-myo-inositol-5-phosphate Metabolism	2.36	0.196	-3.053	ALPL,DUSP1,DUSP2,DUSP5,G6PC1,HACD2,INPP5F,MTMR9,NUDT11,NUDT2,NUDT9,OCRL,PALD1,PAWR,PGAM5,PIP4K2A,PIP4K2C,PIP4P2,PLPPR4,PPFIA2,PPIP5K1,PPP1R12C,PPP1R1A,PPP1R3C,PPP2CA,PPP2CB,PPP2R2A,PPP2R2C,PPP2R5B,PTPN1,PTPN2,PTPN23,PTPRC,PTPRH,SIRPA,SOCS3,THTPA,TNS3
