# Supplementary material for: Single-cell transcriptomic profiles in the pathophysiology within the microenvironment of early diabetic kidney disease
Source: Cell Death Dis. 2023 Jul 17;14(7):442. doi: 10.1038/s41419-023-05947-1 (PMC10352247; doi:10.1038/s41419-023-05947-1)
Supplement: Supplementary file 11 — Supplementary Table 9 [file 41419_2023_5947_MOESM11_ESM.xlsx]

## Sheet: 工作表1
Ingenuity Canonical Pathways	Gene number	-log(p-value)	Ratio	z-score	Molecules
Sphingosine-1-phosphate Signaling	24	2.33	0.202	-2.236	ACER2,ACER3,ADCY1,ADCY9,CASP6,CASP9,NAAA,PDGFC,PDGFRA,PIK3C3,PIK3R2,PLCB1,PLCG2,PTK2B,RHOD,RHOG,RHOT1,RHOT2,RHOV,RND1,RND2,RND3,S1PR3,SPHK1
Pyrimidine Ribonucleotides De Novo Biosynthesis	10	2.2	0.278	-2.53	AK1,CAD,CTPS1,ENTPD3,ENTPD6,ENTPD7,NME4,NME6,PCK1,SLC25A42
Pyrimidine Ribonucleotides Interconversion	9	1.88	0.265	-2.333	AK1,CTPS1,ENTPD3,ENTPD6,ENTPD7,NME4,NME6,PCK1,SLC25A42
Superpathway of Inositol Phosphate Compounds	36	1.38	0.155	-2.475	ALPL,CDC25B,DUSP12,DUSP23,DUSP4,DUSP6,ENTPD6,INPP5B,INPP5E,INPP5F,INPP5J,INPP5K,IP6K2,IPMK,MDP1,MTMR4,MTMR9,NUDT1,OCRL,PAWR,PDXP,PI4KA,PI4KB,PIK3C3,PIK3R2,PIP4K2A,PIP5K1B,PIP5K1C,PLCB1,PLCG2,PPIP5K2,PPP1R14B,PPP2CB,STYX,THTPA,TNS3
