# Supplementary material for: Single-cell transcriptomic profiles in the pathophysiology within the microenvironment of early diabetic kidney disease
Source: Cell Death Dis. 2023 Jul 17;14(7):442. doi: 10.1038/s41419-023-05947-1 (PMC10352247; doi:10.1038/s41419-023-05947-1)
Supplement: Supplementary file 12 — Supplementary Table 10 [file 41419_2023_5947_MOESM12_ESM.xlsx]

## Sheet: venn- down gene of CDICPC
Gene
Esrra
Mga
Kap
AY036118
Ctdspl
Naa15
Mapk8ip3
Tnrc6c
Irf2bpl
Trio
Gm42418
Pdxdc1
Klhdc7a
Brd1
Tmem127
Tns3
Kif2a
Yif1a
Baz1b
AC149090.1
Lars2
Ppp2r5c
Trpv4
Tacc2
Zc3h13
Eml4
Abca13
Hnrnpa0
Ppif
Cavin2
Atl3
Ly6a
Kmt5a
Pdk2
Erp44
Mbd2
Cspp1
Ptges2
Pmepa1
Galnt2
Kbtbd11
Rfc1

## Sheet: venn -up gene of CDICPC
Gene
Dnajb1
Mgst3
Zfp560
Lyrm2
Mrpl52
Gadd45g
Usp2
Sgk1
mt-Atp8
Rpl22l1
Snhg3
Per1
Cirbp
mt-Nd4l
Rps29
Ndufb1-ps
Rnd3
Gm10260
Hspa1b
Tef
Dnajb9
Hspe1
Dbp
Mt1
Cldn4
Rpl38
Hspa1a
Marf1
