# Supplementary material for: Single-cell transcriptomic profiles in the pathophysiology within the microenvironment of early diabetic kidney disease
Source: Cell Death Dis. 2023 Jul 17;14(7):442. doi: 10.1038/s41419-023-05947-1 (PMC10352247; doi:10.1038/s41419-023-05947-1)
Supplement: Supplementary file 13 — Supplementary Table 11 [file 41419_2023_5947_MOESM13_ESM.xlsx]

## Sheet: 工作表1
Ingenuity Canonical Pathways	-log(p-value)	Ratio	z-score	Molecules
Glutathione Redox Reactions I	2.73	0.148	2	GSR,GSTM1,GSTZ1,MGST1
Triacylglycerol Biosynthesis	2.55	0.102	2	AGPAT2,ASPG,DGAT2,LPIN2,PLPP3
Coagulation System	3.22	0.143	-2.236	BDKRB2,F3,KNG1,PLAU,PROS1
