# Supplementary material for: Single-cell transcriptomic profiles in the pathophysiology within the microenvironment of early diabetic kidney disease
Source: Cell Death Dis. 2023 Jul 17;14(7):442. doi: 10.1038/s41419-023-05947-1 (PMC10352247; doi:10.1038/s41419-023-05947-1)
Supplement: Supplementary file 14 — Supplementary Table 12 [file 41419_2023_5947_MOESM14_ESM.xlsx]

## Sheet: M1 gene
gene_name	module	color	kME_M1	kME_M2	kME_M3	kME_M4	kME_M5	kME_grey
Gstm1	M1	turquoise	-0.0196124	0.196412	-0.212744	-0.0442125	0.00283192	0.00941041
Foxq1	M1	turquoise	0.0138417	0.242229	-0.235674	-0.106984	-0.0161491	-0.0187567
Fabp5	M1	turquoise	-0.0156742	0.168479	-0.170409	-0.0399418	-0.00304972	0.0102493
Upk1a	M1	turquoise	-0.0108483	0.1561	-0.156754	-0.0247547	0.00509407	0.00763174
Sfn	M1	turquoise	0.00489413	0.188645	-0.187993	-0.0619283	-0.0136946	-0.00597408
Uchl1	M1	turquoise	0.000385162	0.18815	-0.172545	-0.0477105	0.00126035	0.00329513
Cxcl10	M1	turquoise	0.0869227	0.0852638	-0.0257213	0.00341405	-0.0187309	0.0182354
Car12	M1	turquoise	0.245807	0.0818415	-0.157001	-0.24047	-0.0954328	-0.244772
Lmo1	M1	turquoise	-0.0131209	0.233025	-0.216462	-0.0799467	7.50829e-05	0.0163291
Krt7	M1	turquoise	0.439377	0.364077	-0.124966	-0.234046	-0.236152	-0.333091
Sdc1	M1	turquoise	0.0221718	0.201118	-0.214013	-0.0717722	-0.019495	-0.0284832
Cbr2	M1	turquoise	-0.0164358	0.175017	-0.178619	-0.0877811	-0.00580572	0.00298462
Dkk3	M1	turquoise	0.215029	0.0993159	-0.185174	-0.190194	-0.0811321	-0.257098
Plet1	M1	turquoise	0.224565	0.218156	-0.220652	-0.167472	-0.111926	-0.266487
Atp6v0d2	M1	turquoise	0.411032	0.170427	-0.264903	-0.39332	-0.212227	-0.401952
Apoe	M1	turquoise	0.131915	0.151272	0.0139704	-0.0855759	-0.0179667	-0.0175922
Acaa1b	M1	turquoise	-0.00914297	0.19307	-0.165555	-0.0548933	0.00226862	0.0190943
Upk3b	M1	turquoise	-0.0163536	0.194677	-0.191727	-0.0390637	0.0102059	0.00351579
Ass1	M1	turquoise	0.0335836	0.135289	-0.0811257	-0.0771345	-0.00673419	-0.000921745
Eps8	M1	turquoise	0.384517	0.152923	-0.270997	-0.375377	-0.211252	-0.356105
Apoc1	M1	turquoise	0.0429482	0.122539	-0.0562549	-0.0219869	-0.0224748	0.00792314
Akr1c21	M1	turquoise	0.00180529	0.100873	-0.0704515	-0.0419915	0.00683168	0.00713781
Ifit1	M1	turquoise	0.0775284	0.0452274	-0.00360163	0.0218828	-0.00485765	-0.060385
F3	M1	turquoise	0.0741284	0.19326	-0.157872	-0.0410212	-0.0436427	-0.0601307
Car2	M1	turquoise	0.513015	0.246015	-0.22156	-0.408588	-0.300737	-0.445996
Anxa2	M1	turquoise	0.0810932	0.230678	-0.201241	-0.0468715	-0.0756467	-0.0787795
Ttc36	M1	turquoise	0.0122549	0.126302	-0.0763342	-0.0618916	0.00638914	-0.0100363
Clcn5	M1	turquoise	0.230863	0.0900336	-0.171397	-0.205361	-0.0973222	-0.236743
H2-D1	M1	turquoise	0.466047	0.381775	-0.272921	-0.291703	-0.326433	-0.449697
Cldn10	M1	turquoise	0.153293	0.0887367	0.0903847	0.0377955	0.075111	0.0270063
Emp2	M1	turquoise	0.0680378	0.190128	-0.215777	-0.111049	-0.0499208	-0.0814151
Rsad2	M1	turquoise	0.142529	0.075814	-0.0896716	-0.109004	-0.0955548	-0.117733
Tspan6	M1	turquoise	0.0172245	0.140372	-0.121702	-0.0235899	-0.0108997	-0.0375591
Tmem61	M1	turquoise	0.317715	0.130346	-0.179672	-0.282866	-0.177939	-0.310264
Mme	M1	turquoise	0.247602	0.11504	-0.134661	-0.172533	-0.158807	-0.210852
Pakap.1	M1	turquoise	0.2976	0.0976707	-0.204308	-0.297804	-0.142464	-0.294652
H2-K1	M1	turquoise	0.158881	0.262004	-0.222213	-0.0939835	-0.114817	-0.155478
Alcam	M1	turquoise	0.228784	0.184721	-0.264101	-0.2333	-0.14329	-0.264443
Slc25a48	M1	turquoise	-0.00984352	0.193591	-0.179786	-0.0599136	-0.0054777	0.00765261
Myo5a	M1	turquoise	0.118126	0.0988233	-0.12155	-0.114632	-0.0494813	-0.139892
Avpr2	M1	turquoise	0.298194	0.158043	-0.0149812	-0.00140344	-0.236758	-0.283015
Cldn23	M1	turquoise	-0.00651393	0.139386	-0.128755	-0.0144132	-0.00378419	0.00211268
Shh	M1	turquoise	-0.0166069	0.139319	-0.153546	-0.0293884	0.0153772	0.012493
Fam13a	M1	turquoise	0.297592	0.0340231	-0.213419	-0.280227	-0.15203	-0.272504
Rps12	M1	turquoise	0.492891	0.47966	-0.337339	-0.258962	-0.305247	-0.417618
Tmem207	M1	turquoise	0.0458435	0.0336861	-0.00839429	0.00842247	0.0920771	0.00314433
Rcan2	M1	turquoise	0.320538	0.132746	-0.208195	-0.29829	-0.15935	-0.31658
Slc12a2	M1	turquoise	0.0444436	0.0866435	-0.0533785	-0.0424535	-0.0116113	-0.0662259
Ociad2	M1	turquoise	0.288368	0.247621	-0.28443	-0.327874	-0.169845	-0.281495
Umod	M1	turquoise	-0.184841	-0.0898657	0.0927592	0.153137	0.193813	0.124389
Myof	M1	turquoise	0.0263057	0.211669	-0.189622	-0.043813	-0.0053199	-0.0247427
Hao2	M1	turquoise	0.0398427	0.113321	-0.0435088	-0.0454071	0.0327713	0.00973064
Slc27a2	M1	turquoise	0.0178838	0.081384	-0.0522653	-0.0817052	0.0156337	0.0124216
Glyat	M1	turquoise	0.0118278	0.0839194	-0.0603194	-0.0361388	0.00795849	-0.00919261
Tspan13	M1	turquoise	0.170013	0.21801	-0.22562	-0.185452	-0.096013	-0.159687
St8sia6	M1	turquoise	-0.00535917	0.14786	-0.130935	-0.0208362	0.00191314	-0.0277645
Ahnak	M1	turquoise	0.257164	0.252432	-0.159098	-0.052983	-0.156621	-0.214775
Dnase1	M1	turquoise	-0.0159885	0.0749009	-0.0619982	-0.0456235	0.0374968	0.0221573
Apela	M1	turquoise	0.368847	0.222274	-0.0236744	-0.0016968	-0.30028	-0.329342
Isg15	M1	turquoise	0.0496495	0.0605544	-0.0306003	0.034323	-0.0264783	-0.0541
Pah	M1	turquoise	0.196255	0.113498	-0.150188	-0.187343	-0.105918	-0.18945
S100a10	M1	turquoise	0.259806	0.221567	-0.192786	-0.24762	-0.108837	-0.236557
Gstm2	M1	turquoise	0.371076	0.304779	-0.0733344	-0.0363986	-0.262279	-0.35025
Car15	M1	turquoise	0.52766	0.309833	-0.076014	-0.289745	-0.28824	-0.369651
Trp63	M1	turquoise	-0.00435999	0.166672	-0.151786	-0.0367434	-0.00709358	0.0010981
Rida	M1	turquoise	0.0634761	0.189328	-0.107699	-0.0977314	-0.0145872	-0.0419202
Fmo2	M1	turquoise	0.0255448	0.139143	-0.101157	-0.045372	0.00216392	-0.0174467
Ifit3	M1	turquoise	0.0762355	0.0401291	0.000717988	0.0100301	-0.0144238	-0.0705886
Slc12a1	M1	turquoise	0.225118	0.0765272	0.085012	0.0106155	0.070021	-0.00329936
Bambi	M1	turquoise	0.0462123	0.116711	-0.112231	-0.0516513	-0.000528502	-0.0496648
Pttg1ip	M1	turquoise	0.093759	0.251494	-0.244087	-0.10776	-0.0435513	-0.088376
Robo2	M1	turquoise	0.145712	0.113528	0.0129762	-0.0751718	-0.102249	-0.0733375
Tnfaip8	M1	turquoise	0.208522	0.273106	-0.251999	-0.188137	-0.101884	-0.188274
Hes1	M1	turquoise	0.281911	0.244699	-0.256552	-0.102929	-0.218895	-0.273378
Prlr	M1	turquoise	0.116426	0.0535125	-0.0852089	-0.116821	0.00255186	-0.105438
Fut9	M1	turquoise	0.076419	0.103714	-0.093157	-0.0990997	-0.0240421	-0.0811393
Sult1d1	M1	turquoise	0.230956	0.221566	-0.121363	-0.185639	-0.0431436	-0.0939649
Sycn	M1	turquoise	-0.00762384	0.0328337	-0.00106649	0.0192858	0.0123419	0.000168671
Cdc42ep3	M1	turquoise	0.0140498	0.149895	-0.152775	-0.0788612	-0.0147366	-0.0174036
Emp1	M1	turquoise	0.196566	0.165725	-0.119342	-0.0743228	-0.0718384	-0.126145
Nccrp1	M1	turquoise	0.0700113	0.047218	-0.0583498	0.0345441	0.07605	-0.00623177
Eprn	M1	turquoise	0.171931	0.146127	0.090415	0.0215505	0.0270229	-0.0115078
Kcnt1	M1	turquoise	0.051072	-0.0318991	-0.0347729	0.0247734	0.0564377	0.0214051
Adamts1	M1	turquoise	0.191057	0.128994	-0.138818	-0.126277	-0.122815	-0.160443
Irx1	M1	turquoise	0.198594	0.155909	0.0292436	-0.0614638	-0.0556017	-0.0414136
Sema3c	M1	turquoise	0.193327	0.122647	-0.120423	-0.149843	-0.114113	-0.190791
Wnt5a	M1	turquoise	0.00764283	0.18168	-0.188964	-0.0453234	0.00485652	0.00202581
Tmem117	M1	turquoise	0.388666	0.151923	-0.216108	-0.315996	-0.179618	-0.361128
Ralgapa2	M1	turquoise	0.325176	0.146079	-0.241507	-0.313906	-0.128842	-0.313666
Tpm1	M1	turquoise	0.195809	0.292921	-0.23828	-0.0983735	-0.0898901	-0.151445
Tmem134	M1	turquoise	0.0564359	0.229455	-0.216401	-0.0796693	-0.0464109	-0.0513121
Lrrc31	M1	turquoise	0.0541843	0.0180802	-0.0718655	-0.00158052	0.0252622	-0.0743628
Atrn	M1	turquoise	0.0432225	0.149227	-0.165188	-0.0712546	-0.0454808	-0.0382725
Cyba	M1	turquoise	0.153988	0.195666	-0.0599041	-0.16028	-0.0859104	-0.077089
Slc6a6	M1	turquoise	0.250825	0.270668	-0.272151	-0.228573	-0.145521	-0.245504
Iigp1	M1	turquoise	0.0987612	0.00938753	-0.0139925	-0.0160587	-0.0189286	-0.108065
B830017H08Rik	M1	turquoise	0.220183	0.0816755	-0.0631058	-0.132021	-0.140267	-0.181932
Emb	M1	turquoise	0.382086	0.156221	-0.153624	-0.34434	-0.192588	-0.310069
Rps15	M1	turquoise	0.303436	0.421911	-0.199301	-0.223801	-0.202387	-0.273383
Pth1r	M1	turquoise	0.0409717	0.0660236	0.089908	-0.140585	-0.0319654	0.0321541
Kcnj15	M1	turquoise	0.0371651	0.0973277	-0.0657148	-0.0735551	-0.00292466	-0.0152593
Oasl1	M1	turquoise	0.0623136	0.0577569	-0.0163644	0.00957907	-0.00627052	-0.0386257
Rgcc	M1	turquoise	0.106067	0.0619846	-0.0872806	-0.012621	0.0319263	-0.0162821
Trim16	M1	turquoise	0.0096201	0.167207	-0.146765	-0.0565633	-0.00709977	-0.00539099
Crip1	M1	turquoise	0.27126	0.267322	-0.131138	-0.149576	-0.187155	-0.263694
1700094D03Rik	M1	turquoise	0.0576194	0.0240532	-0.072935	-0.0477883	-0.00684136	-0.0664097
Mt3	M1	turquoise	-0.0216653	0.0494524	-0.0387897	0.0220976	0.0205573	0.0196861
Ncald	M1	turquoise	0.230305	0.0969478	-0.169103	-0.212686	-0.0956736	-0.222737
Man1a	M1	turquoise	0.0580881	0.178411	-0.189867	-0.10186	-0.0383026	-0.0558745
Cndp2	M1	turquoise	0.0124635	0.1226	-0.105043	-0.0629748	0.00884952	-0.023519
Bhlhe40	M1	turquoise	0.328889	0.208545	-0.315975	-0.165192	-0.152168	-0.266616
Lrp1	M1	turquoise	-0.014009	0.100547	-0.117489	-0.0221857	0.0102177	0.0142265
Nefl	M1	turquoise	0.123071	0.0915353	0.0261608	-0.0651397	-0.0551708	-0.0497224
Ptger3	M1	turquoise	0.235089	0.133728	0.0235661	-0.0279624	0.028528	-0.049363
Snn	M1	turquoise	0.318794	0.175305	-0.0110758	-0.0227874	-0.257181	-0.293849
Tmem158	M1	turquoise	0.0699233	0.0460287	-0.00474561	-0.00864342	-0.0403248	-0.110115
Olfm4	M1	turquoise	0.0890338	0.0793175	-0.0294576	-0.0609063	-0.0587354	-0.0755728
Slc25a30	M1	turquoise	0.172007	0.0964623	-0.134186	-0.119385	-0.0274907	-0.0810308
Hist3h2ba	M1	turquoise	0.101053	0.0746475	0.0161487	-0.0448482	-0.0916839	-0.0849254
Cited4	M1	turquoise	0.223472	0.228599	-0.0492836	-0.0392599	-0.130556	-0.108629
Auts2	M1	turquoise	0.0331854	0.124229	-0.109485	-0.0352101	-0.0297453	-0.00390079
Map1b	M1	turquoise	0.049302	0.138357	-0.123938	-0.0664776	-0.017838	-0.0262834
Slc22a1	M1	turquoise	0.0194117	0.108102	-0.0757116	-0.0461301	0.0168719	-0.000963384
Spp1	M1	turquoise	0.266089	0.12214	-0.128259	-0.300369	-0.108523	-0.139952
Ppl	M1	turquoise	0.110952	0.223273	-0.130285	-0.0709348	-0.080509	-0.120956
Cdkn2b	M1	turquoise	0.0141087	0.172316	-0.167529	-0.0380736	-0.0253127	-0.024083
Mgst1	M1	turquoise	0.372026	0.361598	-0.159755	-0.206757	-0.235135	-0.263753
Ehf	M1	turquoise	0.306444	0.335598	-0.162667	-0.0842199	-0.224245	-0.272318
Gldc	M1	turquoise	0.0197517	0.126715	-0.0951671	-0.0686929	0.00818389	0.0163676
Rapgefl1	M1	turquoise	0.00231817	0.114972	-0.126574	-0.0188002	-0.0258612	-0.00839631
Pros1	M1	turquoise	0.292159	0.0647367	-0.144648	-0.262947	-0.170949	-0.247933
Fam171a2	M1	turquoise	0.177431	0.110508	-0.0453673	-0.0687507	-0.128115	-0.202947
Abcg2	M1	turquoise	0.0276468	0.0821525	-0.0534214	-0.0588681	0.0159505	-0.0173607
Cyb5a	M1	turquoise	0.315919	0.271601	-0.322418	-0.253582	-0.167499	-0.255164
Enpp2	M1	turquoise	0.26611	0.124195	-0.115662	-0.202519	-0.077189	-0.165663
Lcp1	M1	turquoise	-0.00782877	0.147555	-0.150299	-0.0587961	-0.000226923	0.00347197
Agpat2	M1	turquoise	0.0532688	0.0450188	-0.100546	-0.0593654	-0.0300444	-0.0843827
Bst2	M1	turquoise	0.139635	0.133992	-0.0485298	-0.161673	-0.0802946	-0.0871941
Fam20c	M1	turquoise	0.0316532	0.025471	-0.0363955	-0.0128655	8.85302e-05	-0.096839
Irx3	M1	turquoise	0.0368427	0.0347476	-0.0259713	0.0146372	0.0684791	0.00903905
Endod1	M1	turquoise	0.180995	0.140019	-0.0570786	-0.0778377	-0.170504	-0.221253
Psmb8	M1	turquoise	0.121923	0.156091	-0.129314	-0.0395087	-0.0928221	-0.119743
Thbs1	M1	turquoise	0.0665808	0.128096	-0.212897	-0.00808079	-0.0244236	-0.0467669
Mpzl2	M1	turquoise	0.1152	0.218259	-0.190963	-0.0792616	-0.0628623	-0.0561202
Tmem174	M1	turquoise	0.0266453	0.0979013	-0.0583407	-0.0560374	0.0233887	-0.00631829
Aspa	M1	turquoise	0.0444727	0.0553929	-0.0391126	-0.064103	0.00143992	-0.0204836
Fam221a	M1	turquoise	0.278857	0.154783	-0.208276	-0.266851	-0.131371	-0.27567
Fstl1	M1	turquoise	0.199854	0.121711	-0.00313759	-0.07041	-0.174732	-0.131235
Capg	M1	turquoise	0.0799674	0.256279	-0.168077	-0.0778609	-0.0822892	-0.0956771
Slc4a11	M1	turquoise	0.0766041	-0.0368972	0.0305513	0.0556366	0.0254718	-0.00381132
Alox15	M1	turquoise	0.0385861	0.0357996	0.0506101	-0.0472773	0.00991605	0.0117915
Nrxn3	M1	turquoise	0.0278422	-0.00548496	0.0424398	-0.0285775	0.0100824	-0.00950117
Zfp703	M1	turquoise	0.0492401	0.166523	-0.170568	-0.0391952	-0.0104705	-0.0304979
Myc	M1	turquoise	0.0194668	0.0746457	-0.122015	0.00555371	0.0212085	-0.0142546
Irf1	M1	turquoise	0.218578	0.122424	-0.165864	-0.060155	-0.14208	-0.174062
Cldn14	M1	turquoise	0.045894	-0.0191692	0.0281247	0.00597667	0.0262134	-0.0386047
Nox4	M1	turquoise	0.0522351	0.0908079	-0.0300618	-0.086651	0.00438776	-0.0197453
Rnase4	M1	turquoise	0.0690276	0.16152	-0.162282	-0.0807098	-0.0467517	-0.0734152
Irx2	M1	turquoise	0.210763	0.148556	0.0261761	-0.0557836	-0.0475632	-0.0615357
Ifit2	M1	turquoise	0.0725599	0.056706	-0.015271	0.01489	-0.0501537	-0.0772582
Ahr	M1	turquoise	0.0604041	0.159789	-0.184405	-0.0755571	-0.029539	-0.0349026
Ppp1r1b	M1	turquoise	0.0511072	0.0605989	0.0112237	0.0445132	0.101956	0.0177364
Osbpl3	M1	turquoise	0.12323	0.189843	-0.227313	-0.134051	-0.0634339	-0.115331
Pcp4	M1	turquoise	0.115334	0.0891959	-0.0449591	-0.0583059	-0.0433076	-0.119363
Atp4a	M1	turquoise	0.25514	0.212398	0.0211409	-0.0463407	-0.200548	-0.223929
Ndrg2	M1	turquoise	0.0483848	0.224044	-0.127706	-0.115183	0.00109483	-0.0734264
Lmcd1	M1	turquoise	0.325288	0.143468	-0.177341	-0.331462	-0.164597	-0.297308
Ctsc	M1	turquoise	0.167823	0.145743	-0.173927	-0.11598	-0.0260948	-0.117895
Wdcp	M1	turquoise	0.0405408	0.0194667	-0.0331147	-0.00924303	0.00357072	-0.0562452
Gm8126	M1	turquoise	0.0517245	0.0727029	-0.0182406	-0.0775895	-0.0467398	0.00757569
C430049B03Rik	M1	turquoise	-0.0265809	-0.0623865	-0.00851383	0.047495	0.061322	0.0205111
Grb10	M1	turquoise	0.275754	0.126394	-0.169532	-0.29108	-0.116281	-0.270067
Egfl6	M1	turquoise	0.0598769	0.0487806	-0.0373319	0.0332674	0.0803094	-0.00740594
Ppp1r14b	M1	turquoise	0.0961469	0.237114	-0.269906	-0.102169	-0.0525992	-0.136648
Slc5a1	M1	turquoise	0.184738	0.0488244	0.100507	-0.0126903	0.020424	-0.0175675
Ly6c1	M1	turquoise	-0.0127767	0.0640407	-0.0100419	0.0268484	0.110671	0.0391908
Robo3	M1	turquoise	0.0969464	-0.00113709	0.0305179	0.0180893	-0.0266804	0.0204582
AW011738	M1	turquoise	0.0564741	0.0427719	-0.00485881	-0.00475336	-0.0224175	-0.013805
Gpr137c	M1	turquoise	0.0618833	0.0299177	-0.0728688	-0.0417495	-0.0505957	-0.0252814
Sdr42e1	M1	turquoise	0.0367811	0.107899	-0.10044	-0.0440355	-0.0390242	-0.027257
Plce1	M1	turquoise	0.0321379	0.149216	-0.118877	-0.0370713	-0.0279038	-0.0168837
Scarf2	M1	turquoise	0.083921	0.0311639	0.0402005	-0.0446971	-0.0315781	-0.0325513
Rpl4	M1	turquoise	0.331773	0.381491	-0.301381	-0.239882	-0.229037	-0.309472
Plpp3	M1	turquoise	0.0665746	0.161155	-0.172784	-0.0197827	-0.0308005	-0.0765251
Golim4	M1	turquoise	-0.000530364	0.165853	-0.145246	-0.0629907	-0.0113933	-0.00724963
Cldn19	M1	turquoise	0.111197	0.119772	0.0481184	0.0507388	0.103126	0.0207575
Muc1	M1	turquoise	0.321006	0.173986	-0.0951895	-0.17322	-0.216998	-0.316624
Plau	M1	turquoise	0.193215	0.0815224	0.0187843	0.0248656	0.0809706	-0.0340178
Jag1	M1	turquoise	0.261908	0.173315	-0.257651	-0.266595	-0.0783917	-0.228847
Nuak2	M1	turquoise	0.0240649	0.00599448	-0.134947	0.0808478	0.0461194	-0.0316579
Kbtbd11	M1	turquoise	0.137999	0.181761	-0.152038	-0.115234	-0.127608	-0.131829
Sh3gl2	M1	turquoise	0.114681	0.211611	-0.192833	-0.104469	-0.0634092	-0.0938461
Cpeb2	M1	turquoise	0.314193	0.200853	-0.300632	-0.287955	-0.164691	-0.309667
Manf	M1	turquoise	0.292123	0.294636	-0.317672	-0.223783	-0.147578	-0.285305
Camk1	M1	turquoise	0.253715	0.160785	-0.149534	-0.187748	-0.149124	-0.254986
Dsp	M1	turquoise	0.283098	0.193146	-0.128611	-0.0953839	-0.222865	-0.309184
Ntn4	M1	turquoise	0.257682	0.118224	0.00690781	0.00965135	-0.198385	-0.193751
Egf	M1	turquoise	-0.188595	-0.146168	0.0287491	0.202573	0.274154	0.192477
Eef2k	M1	turquoise	0.0364474	0.174073	-0.142272	-0.0293001	-0.0342721	-0.0169947
Capn1	M1	turquoise	0.154725	0.202271	-0.156338	-0.106137	-0.105301	-0.12537
Plcb1	M1	turquoise	0.166792	0.0938851	-0.000422959	-0.0594087	-0.0191546	-0.0438917
Sec14l1	M1	turquoise	0.170715	0.182094	-0.00871732	-0.122702	-0.0489661	-0.0520801
Lcn2	M1	turquoise	0.224905	0.124048	-0.0310053	-0.0373684	-0.126278	-0.171242
Mcm5	M1	turquoise	0.0562066	0.0598706	-0.0179834	-0.0109369	-0.0495061	-0.0478356
1110019B22Rik	M1	turquoise	0.0435855	0.0708473	0.0292676	0.029978	0.0229282	-0.0641345
Ccl17	M1	turquoise	0.0422571	0.0845642	0.00200771	-0.0323823	0.00545299	-0.0379333
L1cam	M1	turquoise	0.329626	0.176574	-0.0545607	-0.0639709	-0.253497	-0.305937
Ranbp3l	M1	turquoise	0.150094	0.0957984	-0.0497683	-0.068003	-0.0316019	-0.125689
Atp6v1a	M1	turquoise	0.428871	0.313597	-0.203371	-0.355079	-0.301473	-0.357587
Arg2	M1	turquoise	0.0900015	0.222073	-0.118586	-0.0483719	-0.0159347	0.00955362
Tulp3	M1	turquoise	0.0254654	0.0846155	-0.0865101	0.0187362	0.0247962	-0.00809816
Cyp2s1	M1	turquoise	0.249649	0.109855	-0.181219	-0.227697	-0.122689	-0.221964
Ckb	M1	turquoise	-0.249277	-0.0813939	0.00671378	0.2917	0.310919	0.226743
Serpinb1a	M1	turquoise	0.253006	0.142637	-0.0688217	-0.242904	-0.176947	-0.224819
Cldn3	M1	turquoise	0.333625	0.208121	-0.199674	-0.236931	-0.229712	-0.35838
Kng1	M1	turquoise	0.0737317	0.043085	0.030924	-0.0377043	0.0054223	0.00451659
Bcam	M1	turquoise	0.268337	0.186786	-0.0456289	-0.0645109	-0.1983	-0.273705
Spag4	M1	turquoise	-0.00349385	0.0851317	-0.0766016	-0.0247167	1.78087e-05	0.00469936
Dusp9	M1	turquoise	0.0997334	0.0585527	0.0397372	0.0404958	0.0239308	-0.0292033
Etl4	M1	turquoise	0.246728	0.124715	-0.218375	-0.269179	-0.17592	-0.263931
Nefm	M1	turquoise	0.0484854	0.0287835	0.00360067	-0.015332	-0.0282149	-0.0143617
Fam174b	M1	turquoise	0.178041	0.222371	-0.0622599	-0.074818	-0.156029	-0.212732
Igfbp4	M1	turquoise	0.069773	0.133452	-0.0195622	-0.109365	0.0118595	0.000908113
Fam71a	M1	turquoise	0.0467192	0.0610244	-0.103827	-0.011284	-0.00886994	-0.00492275
Myh10	M1	turquoise	0.259215	0.143636	0.000187057	-0.0375983	-0.185602	-0.290465
Gk	M1	turquoise	0.0651791	0.116888	-0.0735325	-0.0639596	0.0141208	-0.00634482
Fam43a	M1	turquoise	0.0789513	0.0517831	-0.0514988	0.0115126	0.0311024	0.00875333
Cd59b	M1	turquoise	0.108363	0.120019	0.0344731	-0.0125947	-0.083536	-0.14587
Evpl	M1	turquoise	0.053506	0.163113	-0.144455	-0.0370593	-0.0409567	-0.0288424
Hey2	M1	turquoise	0.0631254	0.00023968	-0.061998	-0.0281978	0.0179164	-0.0490476
Tubb5	M1	turquoise	0.135891	0.245293	-0.235199	-0.121726	-0.0693996	-0.124014
Otulinl	M1	turquoise	0.039998	0.0713256	0.00230345	0.00690297	-0.0487988	-0.0830998
Gsta3	M1	turquoise	0.216828	0.274049	-0.163215	-0.130423	-0.128477	-0.144828
Ramp3	M1	turquoise	0.0929955	0.0797113	-0.051726	-0.0900248	-0.0869046	-0.080371
Slco1a6	M1	turquoise	-0.000892914	0.058854	-0.0388148	-0.0460452	0.0195058	0.0137909
Rdh16	M1	turquoise	0.0378724	0.066913	-0.0422612	-0.0604302	-0.0167432	-0.00384836
Ccnd1	M1	turquoise	0.108651	0.139012	-0.0530532	0.120661	-0.0474386	-0.109609
Pla1a	M1	turquoise	0.11053	0.0305279	-0.0177013	-0.00247511	0.0966551	-0.000668903
Mgat4a	M1	turquoise	0.0906626	0.195151	-0.107671	-0.0398593	0.00176234	-0.0516487
Aadat	M1	turquoise	0.0236011	0.0605706	-0.0575511	-0.042783	0.00283337	-0.0162312
Gm4450	M1	turquoise	0.00778811	0.073361	-0.0559876	-0.00387723	0.0150602	0.00678649
Gbp2	M1	turquoise	0.0668532	0.0185932	-0.0222214	-0.0318361	-0.0217228	-0.0610605
Clec2h	M1	turquoise	0.0212062	0.0428961	-0.0449012	0.0108056	-0.0385331	-0.0405544
Mfsd4b1	M1	turquoise	0.141022	0.0211846	0.112287	-0.000649992	0.0236968	0.0212339
Myo1b	M1	turquoise	0.0724007	0.168331	-0.139185	-0.0601958	-0.0797081	-0.0520652
Smchd1	M1	turquoise	0.0661781	0.128304	-0.183374	-0.0572468	-0.0182359	-0.0854254
Xylb	M1	turquoise	0.021399	0.085965	-0.0774595	-0.0726366	0.0152937	-0.0063754
Apob	M1	turquoise	0.0536167	0.0802236	0.0105655	-0.0758626	0.000576891	-0.0168163
H6pd	M1	turquoise	0.17002	0.0820149	-0.0740479	-0.0292815	-0.119993	-0.126631
Tnfrsf21	M1	turquoise	0.129924	0.234357	-0.224127	-0.164332	-0.0441319	-0.0851347
Slc9a3	M1	turquoise	0.144046	0.0356697	0.0725204	0.037399	0.121421	0.0316812
Foxp1	M1	turquoise	0.279588	0.191911	-0.292582	-0.27976	-0.12516	-0.312862
Spns2	M1	turquoise	0.207007	0.158782	-0.038862	-0.0266623	-0.145576	-0.169035
Mpdz	M1	turquoise	0.0605428	0.0245983	-0.0252289	-0.018177	-0.0493981	-0.000594968
Cldn16	M1	turquoise	0.105258	0.076966	0.053844	0.0224695	0.0741315	0.0186561
Mylk	M1	turquoise	0.100315	0.104436	-0.0748504	0.0015914	-0.0199337	-0.0900591
Spp2	M1	turquoise	0.025969	0.0583098	0.0109576	-0.067493	-0.00315673	0.0176498
Ugt1a6a	M1	turquoise	0.0297805	0.0541015	-0.0311841	-0.0540004	0.00459164	0.0140449
Plec	M1	turquoise	0.280301	0.213549	-0.242842	-0.201367	-0.19904	-0.268939
Acsm3	M1	turquoise	0.0220323	0.0395729	-0.0262741	-0.0737334	0.0147976	-0.0429747
Plk2	M1	turquoise	0.0825993	0.101842	-0.151529	-0.008278	0.0218845	-0.0326148
Clcnka	M1	turquoise	0.0273244	-0.0326176	-0.061067	0.0377162	0.0903305	0.0231773
Xk	M1	turquoise	0.0152729	0.0826545	-0.102882	-0.0266682	-0.016031	0.0023278
Cxcl12	M1	turquoise	0.0819474	0.0943161	0.0107685	-0.0240111	-0.0657408	0.0076707
Adipor2	M1	turquoise	0.0620508	0.186994	-0.212421	-0.0753913	-0.0331944	-0.0681436
Dhcr24	M1	turquoise	0.0765528	0.215387	-0.152691	-0.0833092	-0.0272585	-0.0353818
Atp6v1b1	M1	turquoise	0.404815	0.110026	-0.156155	-0.328068	-0.243473	-0.386224
Zcchc18	M1	turquoise	0.149044	0.0933687	0.00428464	-0.0607847	-0.0917578	-0.0956959
Acat2	M1	turquoise	0.0429416	0.119191	-0.11284	-0.0563539	-0.00444692	-0.0414229
Gm45650	M1	turquoise	0.0544823	0.0322702	0.00152429	0.0223933	0.0965521	0.000526071
Smim24	M1	turquoise	0.0562644	0.0507876	0.00482717	-0.0597676	0.0015738	-0.0405203
Dcdc2a	M1	turquoise	0.0772297	0.0559818	-0.00542055	-0.0283267	-0.0285898	-0.0302179
Wfdc2	M1	turquoise	0.352821	0.309377	-0.116699	-0.191242	-0.208903	-0.22985
Tc2n	M1	turquoise	0.0216402	0.123116	-0.102331	-0.0413201	-0.0149507	-0.0054832
Arap2	M1	turquoise	0.12172	0.168196	-0.112702	-0.0503488	-0.09732	-0.129117
AI314278	M1	turquoise	0.0146724	0.0833638	-0.0864759	-0.0462584	0.0031312	-0.0217525
Kmt5a	M1	turquoise	0.0982219	0.148275	-0.201752	-0.101195	-0.0532263	-0.121981
Pard6g	M1	turquoise	-0.0120368	0.129049	-0.119015	0.00193414	0.00879289	0.0111115
Atp8b1	M1	turquoise	0.137596	0.165348	-0.143413	-0.0956094	-0.06103	-0.133777
Scin	M1	turquoise	0.198904	0.152678	-0.0563889	0.0244687	-0.0353541	-0.147675
Tnfsf10	M1	turquoise	0.142964	0.0306241	-0.0426593	-0.0369938	-0.0589024	-0.107874
Pcsk6	M1	turquoise	0.0837285	-0.00355439	-0.00517328	0.0367849	0.0835592	0.0193978
Papss2	M1	turquoise	0.035387	0.110368	-0.0462848	-0.0051772	0.0397709	0.0140407
Acsm1	M1	turquoise	0.0379283	0.0807821	-0.09156	-0.042471	-0.00972296	-0.0389427
Gm28707	M1	turquoise	-0.0514231	-0.0302382	0.00589918	0.038424	0.0588438	0.0344289
Rbms3	M1	turquoise	0.0567488	0.191016	-0.161211	-0.040526	-0.00268978	-0.0428696
Kcnq1ot1	M1	turquoise	0.130441	0.0828863	-0.10705	-0.0890098	-0.055562	-0.0790563
Tpm3	M1	turquoise	0.136346	0.245871	-0.199873	-0.0783788	-0.0783257	-0.157197
Thsd1	M1	turquoise	-0.0151383	0.0417298	-0.0809953	-0.00112382	0.00765778	0.0285795
Bmp4	M1	turquoise	0.121638	0.0532457	0.0111792	0.031643	0.0594136	-0.0010163
4931406C07Rik	M1	turquoise	0.13036	0.209104	-0.175358	-0.0828465	-0.050955	-0.123238
Sostdc1	M1	turquoise	-0.0286698	0.0170287	-0.0533761	0.103312	0.0997086	0.0700557
Ncs1	M1	turquoise	0.017213	0.0817086	-0.0448052	-0.0115228	0.0356668	-0.0229389
1700006J14Rik	M1	turquoise	0.085098	0.0191867	-0.024448	-0.0361638	-0.0224049	-0.0293717
Prex1	M1	turquoise	0.0533477	0.00670008	0.014775	0.0237189	-0.00910366	-0.0355861
Zfhx4	M1	turquoise	0.050453	0.0191802	-0.0143559	-0.0343018	-0.0274033	-0.0429793
Crnde	M1	turquoise	0.00245999	-0.0175685	0.00730554	0.0186709	0.0210977	0.0328929
Gm15895	M1	turquoise	0.0228685	-0.00146163	-0.0134268	0.0113252	0.0216293	-0.00101886
Ttyh2	M1	turquoise	0.0301933	0.0341369	0.0131617	-0.065535	0.0320317	-0.0047107
Fam228a	M1	turquoise	0.00368389	-0.0514677	0.0391805	0.0087519	0.020076	0.0194944
Aspg	M1	turquoise	0.0220414	0.0456206	-0.0222839	0.00389936	-0.0187919	-0.00532211
Gm32461	M1	turquoise	0.0109055	0.0253908	0.0190299	-0.0417166	0.0332546	0.0228946
Afap1l1	M1	turquoise	0.0514751	-0.0382178	0.0415595	0.00526742	-0.0112595	0.0250705
Khk	M1	turquoise	0.0715901	0.146263	-0.110713	-0.0917247	-0.0269392	-0.065256
Wnt7b	M1	turquoise	0.0813391	0.0639872	-0.0799858	-0.00251511	-0.018319	-0.0678129
Abcc4	M1	turquoise	0.104119	0.179092	-0.101366	-0.0757728	-0.0842862	-0.116239
Slc26a7	M1	turquoise	0.074699	0.0406928	-0.0336286	-0.0158822	-0.0687175	-0.0496006
Ggt1	M1	turquoise	0.0288774	0.0726654	0.0812904	0.0238474	0.117845	0.0409943
Akap13	M1	turquoise	0.131435	0.162488	-0.160491	-0.0606758	-0.0404478	-0.0973061
Creg1	M1	turquoise	0.0932432	0.216563	-0.239534	-0.155893	-0.0377224	-0.0874579
Cxcl16	M1	turquoise	0.265504	0.228557	-0.134275	-0.0528526	-0.12216	-0.204114
Slc5a2	M1	turquoise	0.0285532	0.033775	0.00165486	-0.0650389	-0.0100913	0.0241685
Mfsd4b5	M1	turquoise	0.0220976	0.0370645	-0.0546298	-0.0354307	0.0298564	0.0241542
Eef1g	M1	turquoise	0.166784	0.305546	-0.266044	-0.178435	-0.105816	-0.16812
Dut	M1	turquoise	0.0831695	0.151204	-0.10742	-0.0771061	-0.0147562	-0.0485326
Dagla	M1	turquoise	0.0887605	0.044709	-0.0725164	-0.0555855	0.0145605	-0.0848772
Mocs2	M1	turquoise	0.078093	0.258592	-0.237937	-0.112174	-0.053405	-0.078355
Spock2	M1	turquoise	0.0990284	0.0580064	0.0179986	-0.0554016	-0.0755208	-0.0592525
Smim22	M1	turquoise	0.162734	0.234068	-0.150672	-0.102918	-0.114538	-0.150897
Pard3	M1	turquoise	0.114632	0.180046	-0.220181	-0.10996	-0.038447	-0.0949832
Dpy19l1	M1	turquoise	0.180495	0.0476443	-0.102914	-0.15222	-0.0880085	-0.157757
Slc34a2	M1	turquoise	0.0301786	-0.0519083	0.0522324	0.0512024	0.0769278	0.0258198
Gsr	M1	turquoise	0.0994107	0.265338	-0.223182	-0.121347	-0.0481698	-0.0884616
Atp7a	M1	turquoise	0.183877	0.087057	-0.0540691	-0.095987	-0.130787	-0.176009
Ildr2	M1	turquoise	0.0398579	0.0334239	-0.0461163	-0.0696203	-0.00937452	-0.0266768
Slc26a10	M1	turquoise	0.0133213	0.025809	-0.00350344	-0.0237325	0.0463465	-0.00658004
Herpud1	M1	turquoise	0.195216	0.189977	-0.367253	-0.116234	0.0110712	-0.101581
Slc43a2	M1	turquoise	0.281558	0.106866	-0.172511	-0.244909	-0.0755684	-0.237234
Cdh6	M1	turquoise	0.144569	0.0648396	0.0630049	-0.0209597	-0.0456866	-0.0522252
Fhdc1	M1	turquoise	0.0139238	0.11354	-0.126705	-0.0625508	-0.0219035	-0.00689318
Bdkrb2	M1	turquoise	0.115057	0.0485293	-0.102066	-0.0683584	-0.0259896	-0.0800374
Car4	M1	turquoise	0.0554936	0.0517622	0.0312385	0.0103482	0.072251	0.0470337
Htatip2	M1	turquoise	0.0763457	0.191994	-0.211447	-0.136153	-0.0412536	-0.0803752
Pde1a	M1	turquoise	0.327273	0.194497	-0.17777	-0.218239	-0.0604093	-0.298135
Ephb2	M1	turquoise	0.133859	0.0492109	0.0139701	-0.0430858	-0.0256516	-0.0630717
Limch1	M1	turquoise	0.224165	0.11623	-0.187117	-0.162743	-0.0850583	-0.244547
Adamts13	M1	turquoise	0.0319349	-0.0218135	-0.0281754	-0.0264368	0.00203806	-0.0165001
Adgrl3	M1	turquoise	0.0126612	0.00254596	0.0310398	-0.0312545	-0.0556335	-0.0104322
Gm40348	M1	turquoise	0.0436568	-0.0220898	0.0277119	0.0267346	-0.0586432	0.00357301
Kctd14	M1	turquoise	0.0419487	0.0498166	-0.0201092	-0.0317311	0.0231252	0.000893119
Wasf1	M1	turquoise	0.0308354	0.0473032	-0.0264762	0.00181241	-0.0125569	0.0208051
Ldhal6b	M1	turquoise	0.0294055	0.0188098	-0.000981379	-0.0582614	0.0168546	0.00806343
Cd36	M1	turquoise	0.049122	0.0181629	0.0203279	-0.017113	0.0392634	0.0121858
Erg28	M1	turquoise	0.145038	0.234619	-0.171994	-0.156728	-0.0506643	-0.131804
Gm42716	M1	turquoise	0.00520511	-0.023951	-0.0089549	0.0530932	0.0575622	0.00439466
Tbxas1	M1	turquoise	0.0522794	-0.0085867	0.00398008	0.0164117	0.0319801	-0.00512525
Map4k4	M1	turquoise	0.0682817	0.12475	-0.165878	-0.0679092	-0.031512	-0.071167
Tmem79	M1	turquoise	0.0141223	0.0565743	-0.0881402	-0.0171026	0.00501919	-0.0145471
G6pdx	M1	turquoise	0.05517	0.152495	-0.12779	-0.0611002	-0.0202363	-0.0694667
Slc13a3	M1	turquoise	-0.00949572	0.0845715	-0.0386446	-0.0414131	0.0175808	0.0101196
Klhl13	M1	turquoise	0.0250996	0.0251095	-0.00613611	-0.0357355	0.00552132	0.00909606
Nnat	M1	turquoise	0.00215313	-0.016304	-0.0130141	0.0085744	-0.000819395	-0.0183992
Nrg1	M1	turquoise	0.0418608	0.0179383	-0.0607101	0.0325384	-0.00968608	-0.0312859
Ptgds	M1	turquoise	-0.0360342	0.0154563	-0.01469	0.0446992	0.0605961	0.0531351
Cyb5r3	M1	turquoise	0.220799	0.237316	-0.224808	-0.178738	-0.136618	-0.207295
Sh3pxd2a	M1	turquoise	0.187444	0.0510334	-0.174267	-0.150443	-0.0796748	-0.188549
Cd24a	M1	turquoise	0.187047	0.236608	-0.336244	0.049399	-0.0721279	-0.169822
Ctnnb1	M1	turquoise	0.262373	0.283697	-0.282671	-0.224589	-0.130298	-0.260854
Pclo	M1	turquoise	0.157199	-0.0252143	-0.0595115	-0.0835437	-0.0503171	-0.110528
Insig1	M1	turquoise	0.120639	0.139418	-0.234488	-0.125497	-0.00865071	-0.135461
Gm14412	M1	turquoise	0.0379966	0.0185525	0.0300283	0.0116206	-0.0441724	-0.0440145
Tyro3	M1	turquoise	0.00102103	0.106472	-0.101831	-0.0174691	0.00265139	0.00534135
Itgb8	M1	turquoise	0.138365	0.088424	0.0333955	-0.0297479	0.0412821	0.0185698
Tyms	M1	turquoise	0.139827	0.114339	-0.10436	-0.0923406	-0.0936968	-0.112397
Iah1	M1	turquoise	0.134212	0.222471	-0.122581	-0.0733753	-0.0201895	-0.03777
Dusp15	M1	turquoise	0.0499351	0.0123781	0.0180054	0.0648805	0.130039	0.00448327
Egfr	M1	turquoise	0.098367	0.0679573	-0.0295838	-0.0179363	-0.0449611	-0.115979
Crip2	M1	turquoise	0.197004	0.284172	-0.171684	-0.0864654	-0.053459	-0.141595
Veph1	M1	turquoise	0.241968	0.110591	-0.0495027	-0.0408299	-0.160566	-0.214111
Slc25a10	M1	turquoise	0.0833125	0.151979	-0.124903	-0.14472	-0.0444072	-0.0670574
Sytl2	M1	turquoise	0.0802166	0.127698	-0.098569	-0.045554	-0.0175635	0.000357874
Ctdspl	M1	turquoise	0.253575	0.16462	-0.122863	-0.142492	-0.138564	-0.254696
Irf6	M1	turquoise	0.187153	0.157739	-0.177778	-0.162031	-0.120267	-0.159618
Isg20	M1	turquoise	0.0110114	0.124137	-0.124996	-0.0473343	-0.0184752	-0.00330574
Ak4	M1	turquoise	0.0255252	0.0983828	-0.058981	-0.0166027	-0.00160921	-0.0409631
Gm19426	M1	turquoise	0.0770532	0.0554501	-0.0208556	-0.0499652	-0.0647004	-0.0466057
Mgarp	M1	turquoise	0.0447909	0.0468059	-0.0124693	-0.00523311	-0.0243427	-0.0375541
Sypl2	M1	turquoise	-0.000990826	0.0380976	0.0065375	-0.054575	0.000437357	0.0208334
Slc46a2	M1	turquoise	0.0306491	0.0572103	-0.0503864	-0.0327729	-0.00514143	-0.00855439
Slc26a1	M1	turquoise	0.0347462	0.0356399	0.0329969	-0.0261905	0.0129172	-0.0324635
4930599N23Rik	M1	turquoise	0.0108912	-0.00115708	-0.0248193	0.0290618	-0.00376907	0.0104473
Nat8f6	M1	turquoise	0.0272971	0.00114677	0.020909	0.0159871	-0.00479565	-0.0283128
Myl4	M1	turquoise	0.0283207	-0.0169809	0.0160726	-0.00993232	0.0185911	-0.0462732
Serpina10	M1	turquoise	0.0631164	0.0251684	0.0236476	-0.0181971	0.0147639	-0.0375195
Gm15829	M1	turquoise	0.0477529	-0.0225595	0.0261135	-0.00682389	-0.0568287	-0.0672585
Kcne1l	M1	turquoise	0.0243815	0.0314749	0.0345907	0.0173383	-0.00433914	0.0193548
Thsd4	M1	turquoise	0.143895	0.112686	0.00148196	-0.0499784	-0.0380171	-0.0743283
Tmem56	M1	turquoise	0.00549025	0.0979833	-0.0948658	-0.0106346	0.0127412	0.0164859
Erbb4	M1	turquoise	0.191578	0.0863754	0.04139	-0.00656049	0.0442943	-0.0196032
Nudt19	M1	turquoise	0.067236	0.169731	-0.1465	-0.0759092	-0.01344	-0.0831793
Dgat2	M1	turquoise	0.11302	0.175124	-0.200083	-0.155449	-0.0755344	-0.0951224
Sema3b	M1	turquoise	0.222516	0.137785	-0.16682	-0.212166	-0.0955373	-0.193165
Lrrc3	M1	turquoise	0.221335	0.073829	-0.117079	-0.217156	-0.126409	-0.207048
Nfia	M1	turquoise	0.191304	0.214643	-0.119525	-0.0655103	-0.0571438	-0.100426
Pla2r1	M1	turquoise	-0.00375215	0.0944407	-0.100516	-0.00700292	0.0202688	0.0105438
Trim35	M1	turquoise	0.176327	0.118937	-0.0859687	-0.124171	-0.0854165	-0.154263
Paqr6	M1	turquoise	-0.000939711	0.0658364	-0.0508795	0.00132699	-0.000608851	0.00276954
Ar	M1	turquoise	0.0142486	0.109728	-0.0632996	-0.0533216	0.028543	0.00447432
Epor	M1	turquoise	0.174793	0.11455	0.00352873	0.00189489	-0.112854	-0.189039
Cgnl1	M1	turquoise	0.324998	0.0961816	-0.102821	-0.111562	-0.0432797	-0.210595
Lpin2	M1	turquoise	0.183439	0.137164	-0.208237	-0.151798	-0.0438257	-0.156413
Rab17	M1	turquoise	0.286282	0.119661	-0.130146	-0.248088	-0.229509	-0.27104
Eif4ebp2	M1	turquoise	0.1051	0.184086	-0.20884	-0.0919459	-0.0559806	-0.0884266
Rap2b	M1	turquoise	0.059523	0.0712441	-0.0946838	-0.0995185	-0.00880278	-0.0561412
Rab6b	M1	turquoise	0.143213	0.132703	0.0193069	-0.0332855	0.0694139	-0.0102996
Epha4	M1	turquoise	0.0931202	0.0829954	-0.0291609	-0.0428307	-0.0621229	-0.0773712
Tmem86a	M1	turquoise	-0.0169087	0.012902	-0.0146801	0.0683543	0.0870883	-0.00528723
Svil	M1	turquoise	0.216664	0.0966519	-0.131948	-0.144841	-0.135551	-0.216063
Slc25a37	M1	turquoise	0.0532138	0.142044	-0.125508	-0.115726	-0.0777435	-0.0454975
Fgf9	M1	turquoise	0.0765277	0.0455805	-0.143293	0.0140163	0.0361275	-0.0646654
Mtr	M1	turquoise	0.227204	0.0656956	-0.143688	-0.200102	-0.0848318	-0.207621
Slc15a2	M1	turquoise	0.00730471	0.00233514	-0.095089	0.0438287	0.0490064	0.0150853
Tmem178	M1	turquoise	0.264706	0.131667	0.0139728	-0.0692444	-0.281095	-0.239913
4930523C07Rik	M1	turquoise	0.292775	0.241702	-0.248818	-0.128392	-0.144235	-0.276288
Oasl2	M1	turquoise	0.0611535	0.0246527	-0.00855403	-0.0282169	-0.0332767	-0.0475392
Nsg2	M1	turquoise	0.112947	0.0975796	0.0592741	-0.0914953	-0.0504389	-0.0212084
Nrp1	M1	turquoise	0.0372805	0.0648475	-0.00139932	-0.0623995	-0.0376959	-0.0445098
Cks2	M1	turquoise	0.118985	0.141513	-0.124925	-0.0905877	-0.0808722	-0.1213
Id4	M1	turquoise	0.257891	0.174737	-0.101714	-0.102331	-0.155498	-0.20787
Syne2	M1	turquoise	0.403786	0.175128	-0.0636466	-0.118537	-0.190433	-0.308783
Plagl1	M1	turquoise	0.279341	0.162569	-0.170176	-0.225333	-0.136007	-0.253273
Mcm6	M1	turquoise	0.138124	0.109817	-0.0828799	-0.0978213	-0.080475	-0.122709
Dbp	M1	turquoise	0.192567	0.202032	-0.184183	-0.0769034	-0.100682	-0.185526
Hoxc9	M1	turquoise	0.0953256	0.0282044	-0.0156968	-0.0921188	-0.0816216	-0.0846042
Eef1d	M1	turquoise	0.184851	0.36089	-0.303191	-0.226815	-0.134543	-0.191421
Lrrc26	M1	turquoise	0.0292684	0.0961606	-0.0593144	-0.00987524	0.0022004	-0.0205278
Efna3	M1	turquoise	0.143392	0.10442	-0.0122439	-0.00171682	-0.123637	-0.116473
Sgcz	M1	turquoise	0.00714903	0.00193397	0.00315141	0.0239047	0.00890452	0.0259452
3110045C21Rik	M1	turquoise	0.100303	0.104066	-0.0749373	-0.0853905	-0.0537323	-0.0749394
Gstz1	M1	turquoise	0.0169615	0.14298	-0.0728108	-0.0832172	0.0103508	-0.0125773
Gm44751	M1	turquoise	0.0681162	0.069615	-0.046571	-0.067429	-0.0285303	-0.0673761
Amn	M1	turquoise	0.00934057	0.090405	-0.0329573	-0.0245568	0.0418831	-0.00513919
Capsl	M1	turquoise	0.045372	0.119313	-0.1171	-0.0505419	-0.0522396	-0.0464726
Eif1a	M1	turquoise	0.173032	0.230474	-0.392479	-0.0920331	-0.058824	-0.138865
Dcbld2	M1	turquoise	0.0278676	0.00189389	-0.0925648	0.0329797	0.069796	-0.00921487
Mfsd6	M1	turquoise	0.319119	0.200823	-0.135344	-0.151014	-0.157614	-0.304781
Sod3	M1	turquoise	0.0277798	0.0116884	0.0134043	0.00224846	0.0368617	0.0194516
Far1	M1	turquoise	0.183897	0.258154	-0.226379	-0.126203	-0.133014	-0.198107
Kif13b	M1	turquoise	0.207205	0.113316	-0.155365	-0.176881	-0.0885233	-0.213398
Lactb2	M1	turquoise	0.0940326	0.122694	-0.131383	-0.110643	-0.0508694	-0.113764
Atp8a1	M1	turquoise	0.192207	0.0709168	-0.0131855	-0.041747	-0.156162	-0.207219
Shd	M1	turquoise	0.115837	0.129464	0.0701093	-0.00854885	0.0246346	0.0240054
Enpp1	M1	turquoise	0.130713	0.0786407	-0.0350627	-0.0662524	-0.0294645	-0.045713
Hist1h1e	M1	turquoise	0.132725	0.0888209	-0.0544922	-0.0214317	-0.0352968	-0.105115
Sim2	M1	turquoise	0.084552	0.0403897	-0.00441997	0.0539546	0.0895614	0.00733622
Chn1	M1	turquoise	0.122891	0.0873336	-0.0604805	-0.0369743	-0.101703	-0.110591
Ptger4	M1	turquoise	0.0891795	0.128607	-0.129843	-0.0526252	-0.0471218	-0.0816096
Ncoa7	M1	turquoise	0.31821	0.149467	-0.185524	-0.254012	-0.103112	-0.238399
Ints6l	M1	turquoise	0.175696	0.044895	-0.102007	-0.10264	-0.11312	-0.133416
Ifi27	M1	turquoise	0.0505282	0.0947109	-0.0980846	-0.0746947	-0.0104043	-0.050681
Crim1	M1	turquoise	0.286716	0.135645	-0.192579	-0.236827	-0.129985	-0.278501
Slc17a1	M1	turquoise	0.0205329	0.0526662	-0.0376564	-0.0723491	0.00139837	0.00184466
Tkt	M1	turquoise	0.111901	0.253945	-0.233071	-0.128272	-0.0775311	-0.109417
Defb42	M1	turquoise	0.0659254	0.0872205	-0.000847913	-0.0232409	0.0227161	0.0216478
Mcf2l	M1	turquoise	0.0425395	0.0166523	-0.00650065	0.0137705	0.028059	0.00888681
Pdzrn4	M1	turquoise	0.0864852	0.0477062	0.0268821	-0.00677906	-0.0430983	-0.0124392
Gm35065	M1	turquoise	0.0184545	-0.00462153	0.0501571	-0.0105825	0.0205861	0.0267181
Gm17029	M1	turquoise	0.086067	0.0362421	-0.0482541	-0.0408305	0.010673	-0.0643134
Kctd8	M1	turquoise	0.0985401	0.0611735	-0.0665276	-0.0336996	-0.0798831	-0.0895001
Zbed5	M1	turquoise	0.0552298	0.0364149	-0.00525624	-0.0246224	-0.0457151	-0.00973501
Zfp583	M1	turquoise	0.0719783	0.0104261	0.011766	-0.0210921	-0.0187129	-0.0681491
Gdpd3	M1	turquoise	0.052125	0.0664231	-0.023148	0.00314621	-0.0505754	-0.0483305
Sparc	M1	turquoise	0.0323761	0.0710188	-0.0731439	-0.00360647	-0.0120356	-0.00668381
Gm30984	M1	turquoise	0.0869751	0.0157975	-0.004905	-0.00390684	-0.0140758	-0.107289
Pitpnc1	M1	turquoise	0.0891686	0.127289	-0.0610933	-0.0350312	0.016775	-0.0538942
Fggy	M1	turquoise	0.0102283	0.0645641	-0.0342098	-0.0479521	0.0483731	-0.0270223
Slc16a12	M1	turquoise	0.05359	0.09126	-0.0826124	0.00742241	0.031359	-0.0374578
Gipc1	M1	turquoise	0.170161	0.207627	-0.190248	-0.0802214	-0.0792559	-0.148248
Ece1	M1	turquoise	0.168788	0.128148	-0.17227	-0.153163	-0.0733866	-0.186181
Plcb4	M1	turquoise	0.205277	0.216622	-0.143184	-0.0972503	-0.134489	-0.163105
Klhdc8a	M1	turquoise	0.31832	0.220483	-0.0776314	-0.139521	-0.183654	-0.270179
Zfp992	M1	turquoise	0.073618	0.126062	-0.0892897	-0.041164	-0.0535321	-0.0485567
Adgrl2	M1	turquoise	0.0431843	0.0765508	-0.154086	-0.0168025	0.0189673	-0.0518707
Frmd4a	M1	turquoise	0.106954	0.058828	0.00949434	-0.00366043	0.0115027	0.026498
Cst3	M1	turquoise	0.476178	0.3737	-0.267763	-0.27239	-0.354318	-0.484455
Smim5	M1	turquoise	0.403403	0.257936	-0.129245	-0.224504	-0.284138	-0.33654
Itprid2	M1	turquoise	0.190566	0.15688	-0.0365604	-0.05386	-0.0849458	-0.124369
Atp11a	M1	turquoise	0.154346	0.155665	-0.135408	-0.131629	-0.0877691	-0.105457
Pld2	M1	turquoise	0.078782	0.00923508	-0.0162167	-0.0598305	-0.0686281	-0.0669267
Ly6a	M1	turquoise	0.00358615	0.0441199	-0.00381085	0.0601593	0.152904	0.0812911
Rtn4	M1	turquoise	0.204584	0.274072	-0.266789	-0.166329	-0.124556	-0.188063
Slc16a11	M1	turquoise	0.179915	0.111288	-0.100416	-0.104368	-0.115717	-0.170428
Tmem241	M1	turquoise	0.0561789	-0.0048961	0.00894896	-0.00311585	-0.0372815	-0.03427
Ankrd29	M1	turquoise	0.0791031	0.078155	-0.0461453	-0.0732192	-0.0228802	-0.0636824
Bc1	M1	turquoise	0.0187862	0.0555413	-0.0502186	0.0109352	0.012229	-0.0169813
Tmem30b	M1	turquoise	0.281484	0.242232	-0.0742549	-0.147849	-0.166643	-0.29304
Snapin	M1	turquoise	0.0684859	0.0962481	-0.141154	-0.0705323	-0.0544228	-0.0921676
Appl2	M1	turquoise	0.082617	0.0322216	-0.0206012	-0.00802872	-0.012375	-0.0165271
Spry1	M1	turquoise	0.191312	0.138557	-0.158978	-0.102341	-0.10273	-0.170622
Kcnk1	M1	turquoise	0.0639218	0.240472	-0.263117	-0.0918593	-0.0487923	-0.064587
Il34	M1	turquoise	0.108903	0.0573804	-0.0569744	-0.0584878	-0.0510487	-0.0654377
Lhfpl2	M1	turquoise	0.14805	0.0929659	-0.115744	-0.100509	-0.0354132	-0.181771
Ezh2	M1	turquoise	0.0896618	0.130186	-0.183905	-0.136778	-0.0680009	-0.0962661
Stim1	M1	turquoise	0.254648	0.2044	-0.185207	-0.178021	-0.190119	-0.280693
Tpbg	M1	turquoise	0.0978494	0.140146	-0.0745469	-0.0138773	-0.0098598	-0.0229202
Wfdc15b	M1	turquoise	-0.157709	0.0394357	-0.0476388	0.304709	0.250027	0.158097
Nr1h4	M1	turquoise	0.032143	0.0841722	-0.0245245	0.0233635	0.0407281	0.0302599
Trim7	M1	turquoise	0.132746	0.155284	-0.0609667	-0.0451768	-0.11672	-0.129098
Litaf	M1	turquoise	0.338225	0.216475	-0.208512	-0.185845	-0.15769	-0.271682
Tesk2	M1	turquoise	0.235542	0.127425	-0.134001	-0.2351	-0.104481	-0.20183
Tmem63a	M1	turquoise	0.187194	0.148913	-0.1599	-0.169124	-0.0687809	-0.186827
Tnfsf15	M1	turquoise	-0.0333795	-0.0102884	-0.0447854	0.0301117	0.0252174	0.0283381
Lyst	M1	turquoise	0.28068	0.127542	-0.0449557	-0.0392274	-0.23691	-0.279403
Fa2h	M1	turquoise	0.0973695	0.0806268	-0.0800974	0.0161215	0.0708641	0.0156219
Baiap2	M1	turquoise	0.272112	0.151563	-0.219123	-0.252982	-0.128825	-0.217562
Plp2	M1	turquoise	0.250629	0.238896	-0.187075	-0.195881	-0.166665	-0.24231

## Sheet: KEGG
Category	Term	Count	%	PValue		Genes	List Total	Pop Hits	Pop Total	Fold Enrichment	Bonferroni	Benjamini	FDR
KEGG_PATHWAY	hsa05200:Pathways in cancer	30	6.89655	0.000202009		PTGER4, PTGER3, MGST1, EGFR, KNG1, PLD2, SHH, FGF9, CCND1, MYC, HEY2, BDKRB2, HES1, GSTM2, CDKN2B, GSTM1, JAG1, TPM3, EGF, WNT7B, WNT5A, EPOR, BMP4, AR, PLCB4, CXCL12, GSTA3, CKS2, CTNNB1, PLCB1	221	531	8156	2.08503	0.0538517	0.0355607	0.0349118
KEGG_PATHWAY	hsa05160:Hepatitis C	14	3.21839	0.000308793		RSAD2, EGF, IFIT1, EGFR, CXCL10, CLDN10, CLDN3, CCND1, CLDN14, MYC, CLDN23, CLDN19, CTNNB1, CLDN16	221	157	8156	3.29089	0.0811407	0.0355607	0.0349118
KEGG_PATHWAY	hsa04360:Axon guidance	15	3.44828	0.000389351		ROBO2, EPHA4, NRP1, ROBO3, SEMA3C, WNT5A, SEMA3B, NTN4, PARD6G, L1CAM, SHH, EFNA3, CXCL12, PARD3, EPHB2	221	182	8156	3.04162	0.101207	0.0355607	0.0349118
KEGG_PATHWAY	hsa05165:Human papillomavirus infection	20	4.5977	0.00152779		PTGER4, ATP6V1A, JAG1, EGF, WNT7B, WNT5A, PARD6G, ISG15, THBS1, EGFR, CCND1, PARD3, IRF1, HEY2, SPP1, ITGB8, CTNNB1, HES1, ATP6V0D2, ATP6V1B1	221	331	8156	2.22991	0.342254	0.104654	0.102744
KEGG_PATHWAY	hsa01100:Metabolic pathways	60	13.7931	0.00214596	2.66838	MOCS2, ACSM3, GLDC, ACSM1, MTR, CNDP2, KHK, ENPP2, ENPP1, PLCE1, KMT5A, PTGDS, GGT1, XYLB, ARG2, DGAT2, PLCB4, PLPP3, TKT, PLCB1, ASPA, ATP6V0D2, ATP6V1B1, ATP6V1A, H6PD, PDE1A, ALOX15, MGST1, GDPD3, AK4, GLYAT, TYMS, AGPAT2, ACAT2, PAPSS2, PLD2, FGGY, FUT9, RDH16, CKB, HAO2, GSTM2, DUT, GSTM1, GK, AADAT, GSR, FMO2, DHCR24, ASS1, GSTZ1, ATP4A, GSTA3, MGAT4A, PAH, CYP2S1, TBXAS1, LPIN2, LDHAL6B, E…	221	1539	8156	1.43879	0.44491	0.117599	0.115453
KEGG_PATHWAY	hsa04975:Fat digestion and absorption	6	1.37931	0.00570147	2.24401	DGAT2, CD36, APOB, PLPP3, AGPAT2, ACAT2	221	43	8156	5.14953	0.791262	0.216421	0.212472
KEGG_PATHWAY	hsa04530:Tight junction	12	2.75862	0.00592946	2.22698	CLDN10, CLDN3, CCND1, CLDN14, PARD3, CLDN23, CLDN19, PARD6G, CLDN16, MYH10, MPDZ, CGNL1	221	169	8156	2.62047	0.803974	0.216421	0.212472
KEGG_PATHWAY	hsa05224:Breast cancer	11	2.52874	0.00631887	2.19936	JAG1, CCND1, FGF9, EGF, MYC, WNT7B, WNT5A, HEY2, CTNNB1, HES1, EGFR	221	147	8156	2.7616	0.823928	0.216421	0.212472
KEGG_PATHWAY	hsa04514:Cell adhesion molecules	11	2.52874	0.00987616	2.00541	CLDN10, CLDN3, ALCAM, CLDN14, CLDN23, CLDN19, NRXN3, ITGB8, SDC1, CLDN16, L1CAM	221	157	8156	2.5857	0.934094	0.300674	0.295187
KEGG_PATHWAY	hsa04670:Leukocyte transendothelial migration	9	2.06897	0.0117503	1.92995	CLDN10, CXCL12, CLDN3, CLDN14, CLDN23, CLDN19, CTNNB1, CYBA, CLDN16	221	114	8156	2.91355	0.960784	0.321959	0.316084
KEGG_PATHWAY	hsa05130:Pathogenic Escherichia coli infection	12	2.75862	0.0175015	1.75692	CLDN10, MYO1B, CLDN3, CLDN14, CLDN23, TNFSF10, CLDN19, MYO5A, CLDN16, WASF1, BAIAP2, MYH10	221	197	8156	2.24802	0.992076	0.406038	0.398628
KEGG_PATHWAY	hsa00480:Glutathione metabolism	6	1.37931	0.0183248	1.73696	GSTM2, GSTM1, GSTA3, GSR, MGST1, GGT1	221	57	8156	3.88473	0.993702	0.406038	0.398628
KEGG_PATHWAY	hsa05226:Gastric cancer	10	2.29885	0.0192646	1.71524	SHH, CDKN2B, CCND1, FGF9, EGF, MYC, WNT7B, WNT5A, CTNNB1, EGFR	221	149	8156	2.47684	0.995156	0.406038	0.398628
KEGG_PATHWAY	hsa05205:Proteoglycans in cancer	12	2.75862	0.022779	1.64246	SHH, CCND1, PLAU, ERBB4, MYC, WNT7B, WNT5A, CTNNB1, PLCE1, SDC1, THBS1, EGFR	221	205	8156	2.16029	0.998189	0.436934	0.42896
KEGG_PATHWAY	hsa05219:Bladder cancer	5	1.14943	0.0239197	1.62124	CCND1, EGF, MYC, THBS1, EGFR	221	41	8156	4.50061	0.998685	0.436934	0.42896
KEGG_PATHWAY	hsa05207:Chemical carcinogenesis - receptor activation	12	2.75862	0.0282858	1.54843	AR, GSTM2, GSTM1, JAG1, CCND1, FGF9, GSTA3, EGF, MYC, MGST1, AHR, EGFR	221	212	8156	2.08896	0.999615	0.466712	0.458195
KEGG_PATHWAY	hsa04020:Calcium signaling pathway	13	2.98851	0.0289566	1.53825	EGF, PDE1A, PTGER3, EGFR, MYLK, PLCB4, STIM1, FGF9, ERBB4, BDKRB2, PLCE1, CAMK1, PLCB1	221	240	8156	1.99902	0.999681	0.466712	0.458195
KEGG_PATHWAY	hsa04810:Regulation of actin cytoskeleton	12	2.75862	0.033723	1.47207	CXCL12, SCIN, FGF9, EGF, BDKRB2, ITGB8, WASF1, BAIAP2, MYH10, KNG1, EGFR, MYLK	221	218	8156	2.03147	0.999917	0.481865	0.473072
KEGG_PATHWAY	hsa05418:Fluid shear stress and atherosclerosis	9	2.06897	0.0341359	1.46679	BMP4, GSTM2, GSTM1, GSTA3, MGST1, CTNNB1, SDC1, CYBA, ASS1	221	139	8156	2.38953	0.999926	0.481865	0.473072
KEGG_PATHWAY	hsa04966:Collecting duct acid secretion	4	0.91954	0.0351726	1.4538	ATP6V1A, ATP4A, ATP6V0D2, ATP6V1B1	221	27	8156	5.4674	0.999945	0.481865	0.473072
KEGG_PATHWAY	hsa05225:Hepatocellular carcinoma	10	2.29885	0.0378483	1.42195	GSTM2, GSTM1, CCND1, GSTA3, MYC, WNT7B, WNT5A, MGST1, CTNNB1, EGFR	221	168	8156	2.19672	0.999974	0.49383	0.484818
KEGG_PATHWAY	hsa04350:TGF-beta signaling pathway	7	1.6092	0.0411525	1.3856	BMP4, CDKN2B, BAMBI, MYC, ID4, THBS1, THSD4	221	94	8156	2.74824	0.99999	0.512535	0.503182
KEGG_PATHWAY	hsa04919:Thyroid hormone signaling pathway	8	1.83908	0.0449346	1.34742	BMP4, PLCB4, CCND1, MYC, RCAN2, CTNNB1, PLCE1, PLCB1	221	121	8156	2.44	0.999997	0.515794	0.506382
KEGG_PATHWAY	hsa04979:Cholesterol metabolism	5	1.14943	0.0451791	1.34506	LRP1, APOC1, CD36, APOE, APOB	221	50	8156	3.6905	0.999997	0.515794	0.506382
