# Supplementary material for: Single-cell transcriptomic profiles in the pathophysiology within the microenvironment of early diabetic kidney disease
Source: Cell Death Dis. 2023 Jul 17;14(7):442. doi: 10.1038/s41419-023-05947-1 (PMC10352247; doi:10.1038/s41419-023-05947-1)
Supplement: Supplementary file 15 — Supplementary Table 13 [file 41419_2023_5947_MOESM15_ESM.xlsx]

## Sheet: 工作表2
Ligand location	Ligand gene	Receptor location	Receptorgene	p-value
Proliferative PT	SEMA5A	PT S3	ITGAV	0.000181117
Proliferative PT	SEMA5A	PT S3	ITGB1	0.000724076
Proliferative PT	SEMA5A	PT S3	MET	2.58779e-05
Proliferative PT	SEMA5A	PT-AQP4	MET	6.4696e-06
Proliferative PT	SEMA5A	PT S1/2	MET	6.4696e-06
PT S1/2	SEMA5A	PT S3	ITGAV	3.23472e-05
PT S1/2	SEMA5A	PT S3	ITGB1	0.000129376
Proliferative PT	SPINK1	PT S3	EGFR	0.000762836
Proliferative PT	SPINK1	PT S1/2	EGFR	0.000762836
Proliferative PT	SPINK1	Proliferative PT	EGFR	0.000762836
Proliferative PT	SPP1	PT S3	ITGAV	0.000181117
Proliferative PT	SPP1	PT S3	ITGB1	0.000724076
PT S3	SELENOP	PT S3	LRP2	0.0159229
Proliferative PT	CALM1	PT S3	MYLK	0.000247403
Proliferative PT	CALM2	PT S1/2	MYLK	0.000192435
Proliferative PT	CALM2	PT S3	MYLK	0.000577083
Proliferative PT	CALM3	PT S1/2	MYLK	0.000103504
Proliferative PT	CALM3	PT S3	MYLK	0.000310447
Proliferative PT	GDF15	PT S3	EGFR	7.60125e-05
Proliferative PT	GDF15	PT S1/2	EGFR	7.60125e-05
Proliferative PT	GDF15	Proliferative PT	EGFR	7.60125e-05
Proliferative PT	GDF15	PT S3	TGFBR2	7.60125e-05
Proliferative PT	GDF15	Proliferative PT	TGFBR2	5.70105e-05
PT-AQP4	FGF1	PT S3	FGFR3	9.05668e-05
PT-AQP4	FGF1	PT S1/2	FGFR3	9.05668e-05
PT-AQP4	FGF1	PT S3	FGFR4	9.05668e-05
PT-AQP4	FGF1	Proliferative PT	FGFR4	9.05668e-05
PT S1/2	FGF1	PT S3	FGFR4	6.4696e-06
PT S3	FGF1	PT S1/2	FGFR3	3.23472e-05
PT S3	FGF1	PT S3	FGFR3	3.23472e-05
PT S3	FGF1	PT S3	FGFR4	3.23472e-05
PT S3	FGF1	Proliferative PT	FGFR4	3.23472e-05
