# Supplementary material for: Single-cell transcriptomic profiles in the pathophysiology within the microenvironment of early diabetic kidney disease
Source: Cell Death Dis. 2023 Jul 17;14(7):442. doi: 10.1038/s41419-023-05947-1 (PMC10352247; doi:10.1038/s41419-023-05947-1)
Supplement: Supplementary file 16 — Supplementary Table 14 [file 41419_2023_5947_MOESM16_ESM.xlsx]

## Sheet: 工作表1
Ligand location	Ligand gene	Receptor location	Receptor gene	p-value
PT S1/2	SPP1	PT S3	ITGAV	0.000159413
PT S1/2	SPP1	PT S3	ITGB1	0.000159413
PT-AQP4	NPNT	PT S3	ITGB1	2.55096e-05
PT-AQP4	SELENOP	PT S3	LRP2	0.00317547
PT-AQP4	C3	PT-AQP4	CD81	5.2612e-05
PT-AQP4	C3	PT S1/2	CD81	2.55096e-05
PT-AQP4	C3	PT S3	CD81	5.10178e-05
PT-AQP4	FGG	PT-AQP4	ITGAV	1.27549e-05
PT-AQP4	FGG	PT S1/2	ITGAV	6.37751e-06
PT-AQP4	FGG	PT S3	ITGAV	6.37751e-06
PT-AQP4	GC	PT-AQP4	LRP2	0.0017158
PT-AQP4	GC	PT S1/2	LRP2	0.00187149
PT-AQP4	GC	PT S3	LRP2	0.00160456
PT S3	CCN1	PT-AQP4	ITGAV	0.000229539
PT S3	CCN1	PT S1/2	ITGAV	0.000114783
PT S3	CCN1	PT S3	ITGAV	0.000114783
