# Supplementary material for: Single-cell transcriptomic profiles in the pathophysiology within the microenvironment of early diabetic kidney disease
Source: Cell Death Dis. 2023 Jul 17;14(7):442. doi: 10.1038/s41419-023-05947-1 (PMC10352247; doi:10.1038/s41419-023-05947-1)
Supplement: Supplementary file 17 — Supplementary Table 15 [file 41419_2023_5947_MOESM17_ESM.xlsx]

## Sheet: 工作表1
Ingenuity Toxicity Lists	-log(p-value)	Ratio	Molecules
Recovery from Ischemic Acute Renal Failure (Rat)	1.3	0.143	SGK1,SPP1
Glutathione Depletion - Phase II Reactions	1.85	0.15	GSTA5,MGST1,MGST3
Mitochondrial Dysfunction	2.32	0.0651	BCL2,COX15,COX6A2,COX7A1,MAOA,NDUFA1,NDUFA3,NDUFA5,UQCR10,UQCR11,UQCRB
Increases Glomerular Injury	2.63	0.0714	ADM,BCL2,C3,CDKN1A,JUN,Kap,NOX4,RCAN1,SMAD7,TRADD,WFDC2
VDR/RXR Activation	3.03	0.103	CDKN1A,CXCL10,CYP27B1,GADD45A,PPARD,PRKD3,S100G,SPP1
Fatty Acid Metabolism	3.05	0.0862	ADH1C,ADHFE1,CYP2A6 (includes others),Cyp2d26,CYP2E1,CYP4A11,Cyp4a14,CYP4A22,CYP4B1,EHHADH
Long-term Renal Injury Anti-oxidative Response Panel (Rat)	3.09	0.235	CBS/CBSL,GCLM,GGT1,Mt1
Oxidative Stress	3.18	0.123	CYP2E1,GCLM,GGT1,GSTA5,JUN,ME1,MGST1
Mechanism of Gene Regulation by Peroxisome Proliferators via PPARα	3.74	0.105	APOA2,CD36,EHHADH,HSPA1A/HSPA1B,JUN,LPL,MAP3K14,ME1,NFKBIA,PPARD
FXR/RXR Activation	3.95	0.0952	APOA2,APOB,APOE,APOH,C3,CYP27A1,GC,LPL,PKLR,SERPINA1,SLC22A7,TF
NRF2-mediated Oxidative Stress Response	4.36	0.0769	ABCC4,CYP2A6 (includes others),Cyp2d26,Cyp2d9 (includes others),CYP2E1,Cyp2j13,CYP4A11,Cyp4a14,CYP4A22,EPHX1,FKBP5,GCLM,GSTA5,HERPUD1,JUN,MGST1,MGST3,PRKD3
LPS/IL-1 Mediated Inhibition of RXR Function	6.1	0.0873	ABCA1,ABCC4,ACSF2,APOE,CHST11,CHST7,CYP2A6 (includes others),Cyp2d26,Cyp2d9 (includes others),CYP2E1,Cyp2j13,CYP4A11,Cyp4a14,FABP3,FABP5,FMO5,GSTA5,HMGCS2,JUN,MAOA,MGST1,MGST3
LXR/RXR Activation	6.14	0.122	ABCA1,APOA2,APOB,APOE,APOH,C3,CD36,FDFT1,GC,HMGCR,LDLR,LPL,SERPINA1,TF,UGT1A3
Xenobiotic Metabolism Signaling	6.92	0.0812	ADH1C,ADHFE1,CAMK2G,Ces1g,CHST11,CHST7,CSGALNACT1,CYP2A6 (includes others),Cyp2d26,Cyp2d9 (includes others),CYP2E1,CYP4B1,EPHX1,FMO5,GRIP1,Gsta4,GSTA5,MAOA,MAP3K14,MAPK13,MGST1,MGST3,PPP2CB,PRKD3,UGT1A3,UGT2B10,UGT2B28,UGT8
Renal Necrosis/Cell Death	7.45	0.0661	APOE,BCL2,BCL6,C3,Cd59a,CDKN1A,CNNM4,E2F6,FDFT1,FGF1,FOXO3,Gm5524,HNF1B,HSPA1A/HSPA1B,HSPB1,IP6K2,IRS1,Kap,Mt1,Mt2,NFKBIA,NOX4,NTN1,PAX2,PPARD,PROC,PYCARD,RCAN1,RIPK1,SALL1,SLC22A2,SMAD7,SPP1,TNFAIP3,TNFRSF25,TNFSF10,TP53INP1,TRADD,TRPS1,UMOD,XBP1,ZHX2
