# Supplementary material for: Single-cell transcriptomic profiles in the pathophysiology within the microenvironment of early diabetic kidney disease
Source: Cell Death Dis. 2023 Jul 17;14(7):442. doi: 10.1038/s41419-023-05947-1 (PMC10352247; doi:10.1038/s41419-023-05947-1)
Supplement: Supplementary file 18 — Supplementary Table 16 [file 41419_2023_5947_MOESM18_ESM.xlsx]

## Sheet: 工作表1
Ingenuity Toxicity Lists	-log(p-value)	Ratio	Molecules
LPS/IL-1 Mediated Inhibition of RXR Function	11.6	0.218	ABCB1,ABCC4,ACSF2,ALDH1A1,ALDH1B1,ALDH3A2,APOC2,APOE,CD14,CES2,CHST1,CHST11,CHST15,CHST7,CPT1B,CYP2A6 (includes others),CYP2B6,CYP2C8,Cyp2d22,Cyp2d26,Cyp2j11/Cyp2j8,Cyp2j13,CYP2R1,CYP2S1,CYP3A5,CYP4A11,Cyp4a14,FABP1,FABP3,FABP4,FABP5,FMO3,FMO5,GSTA5,GSTM1,GSTM2,Gstm6,GSTO1,GSTP1,HMGCS2,HS6ST2,IL33,MAOA,MAOB,MGMT,MGST1,MGST3,NR1I3,SCARB1,SLC27A1,SLC27A3,SLCO1B3,Sult1a1,Sult1d1,TNFRSF1B
Xenobiotic Metabolism Signaling	10.1	0.186	ABCB1,ADH1C,ADH7,ADHFE1,AKR1C3,AKR1C4,ALDH1A1,ALDH1B1,ALDH3A2,CAMK1D,Ces1g,CES2,CHST1,CHST11,CHST15,CHST7,CYP2A6 (includes others),CYP2B6,CYP2C8,Cyp2d22,Cyp2d26,CYP2S1,CYP3A5,CYP4B1,CYP51A1,EPHX1,FMO3,FMO5,GCLC,GRIP1,Gsta4,GSTA5,GSTM1,GSTM2,Gstm6,GSTO1,GSTP1,HS6ST2,HSP90AA1,MAOA,MAOB,MAP3K15,MAP3K4,MAP3K6,MAP3K8,MGMT,MGST1,MGST3,NR1I3,PIK3CD,PIK3R3,PPM1J,PPP2CB,PPP2R3A,PRKD3,RASD1,REL,Sult1a1,Sul…
Acute Renal Failure Panel (Rat)	8.8	0.356	ADM,AFM,ATF3,CD14,CDKN1A,CXCL2,Cyp4a14,FGB,FOS,FOSL1,GDF15,HSPA1A/HSPA1B,IGFBP1,Mt1,MYC,MYO5A,PRODH2,Slco1a1,SPHK1,TNFRSF12A,VCAM1
FXR/RXR Activation	7.51	0.238	AGT,AKT3,ALB,AMBP,APOA1,APOA4,APOB,APOC2,APOE,APOH,BAAT,C3,C4A/C4B,FOXO1,G6PC1,GC,IL33,KNG1,LPL,PCK2,PKLR,PON3,PPARG,SCARB1,SERPINA1,SLC22A7,SLC51A,SLCO1B3,TF,TTR
LXR/RXR Activation	6.62	0.228	AGT,ALB,AMBP,APOA1,APOA4,APOB,APOC2,APOE,APOH,C3,C4A/C4B,CD14,CD36,CYP51A1,FDFT1,GC,IL33,KNG1,LDLR,LPL,LYZ,PON3,REL,SERPINA1,TF,TNFRSF1B,TTR,UGT1A3
Renal Necrosis/Cell Death	5.24	0.129	AGT,ALB,APOE,ATF3,BCL2L11,BCL6,BOK,C3,C4A/C4B,CABLES1,CCN2,CCNB1,Cd59a,CDKN1A,CHRM1,CRYAB,CSF1,DDX17,EDN1,EHD3,EMP1,ERBB4,FAS,FDFT1,FGF1,FLT1,FOS,FOXO1,FOXO3,FTO,Gm5524,GSDMD,GSTP1,HNF1B,HSPA1A/HSPA1B,HSPB1,HYOU1,ICAM1,IGFBP3,IL2,IRF1,IRS1,Kap,KCNB1,MAP1S,MAP3K8,Mt1,Mt2,NFKBIA,NLRC4,NOL3,NPHS2,NTN1,PANX1,PAX2,PINK1,Pmaip1,PPARG,PTGDS,RAD51,RASSF4,RCAN1,RNF31,RUNX3,SALL1,SEL1L,SLC22A3,SPHK1,SPP1,T…
Fatty Acid Metabolism	5.01	0.207	ACAA2,ADH1C,ADH7,ADHFE1,ALDH1A1,Aldh1a7,ALDH1B1,ALDH3A2,CPT1B,CYP2A6 (includes others),CYP2B6,CYP2C8,Cyp2d26,CYP2S1,CYP3A5,CYP4A11,Cyp4a14,CYP4A22,CYP4B1,CYP51A1,EHHADH,SLC27A1,SLC27A3,SRD5A2
Renal Proximal Tubule Toxicity Biomarker Panel (Rat)	4.84	0.385	Gm6614,GSTP1,HSP90AA1,HSPB1,IGFBP1,SLC34A2,SLC38A3,Slco1a1,Slco1a4,SPP1
Increases Glomerular Injury	4.61	0.182	ADM,AGT,ANGPT2,ATF3,C3,CCN2,CCR1,CD247,CD274,CDKN1A,EDN1,F2RL1,FLT1,ICAM1,IFNLR1,IL11,IL12B,IL2,IRF1,IRF5,Kap,KLF6,PTPRB,RCAN1,SPHK1,TFRC,TXNIP,WFDC2
NRF2-mediated Oxidative Stress Response	4.46	0.158	ABCC4,CBR1,CYP2A6 (includes others),CYP2B6,CYP2C8,Cyp2d22,Cyp2d26,Cyp2j11/Cyp2j8,Cyp2j13,CYP2R1,CYP2S1,CYP3A5,CYP4A11,Cyp4a14,CYP4A22,DNAJB1,EPHX1,FOS,FOSL1,GCLC,GCLM,GSTA5,GSTM1,GSTM2,Gstm6,GSTO1,GSTP1,HERPUD1,HSP90AA1,MAFF,MGST1,MGST3,PIK3CD,PIK3R3,PRKD3,RASD1,SCARB1
VDR/RXR Activation	4.02	0.218	BGLAP,CCL5,CD14,CDKN1A,CXCL10,CYP27B1,FOXO1,GADD45A,HSD17B2,IGFBP1,IGFBP3,IL2,PRKD3,S100G,SERPINB1,SPP1,TGFB2
RAR Activation	3.91	0.158	ADCY1,ADCY9,ADH1C,ADH7,AKR1B1,AKR1B10,Akr1c12/Akr1c13,Akr1c14,Akr1c19,Akr1c20,AKR1C3,AKR1C4,AKT3,ALDH1A1,CSF2RB,CYP26A1,FOS,GUCY1A1,IGFBP3,IL3RA,PIK3CD,PIK3R3,PRKD3,RARG,RDH11,RDH16,Rdh7,REL,SMARCA2,SMARCC1,TGFB2,ZBTB16
TR/RXR Activation	3.61	0.202	ADRB1,AKR1C3,AKT3,DIO1,G6PC1,LDLR,ME1,NCOA4,PDE3B,PFKP,PIK3CD,PIK3R3,RAB3B,SCARB1,THRSP,UCP2,UCP3
Aryl Hydrocarbon Receptor Signaling	3.55	0.164	ALDH1A1,ALDH1B1,ALDH3A2,CCNE1,CCNE2,CDKN1A,CHEK1,CYP2C8,CYP3A5,FAS,FOS,GSTA5,GSTM1,GSTM2,Gstm6,GSTO1,GSTP1,HSP90AA1,HSPB1,MGST1,MGST3,MYC,NFIX,RARG,REL,TGFB2
Oxidative Stress	3.41	0.228	CCL5,FOS,GCLC,GCLM,GSTA5,GSTM1,GSTM2,Gstm6,ICAM1,ME1,MGST1,PRDX4,VCAM1
Glutathione Depletion - Phase II Reactions	3.25	0.35	GSTA5,GSTM1,GSTM2,GSTO1,GSTP1,MGST1,MGST3
Mechanism of Gene Regulation by Peroxisome Proliferators via PPARα	1.79	0.147	APOA1,CD36,CPT1B,EHHADH,FABP1,FOS,HSP90AA1,HSPA1A/HSPA1B,LPL,ME1,MYC,NFKBIA,PPARG,TNFRSF1B
Recovery from Ischemic Acute Renal Failure (Rat)	1.7	0.286	C4A/C4B,CRYAB,SGK1,SPP1
Increases Renal Proliferation	1.51	0.123	AGT,ANGPT2,APLN,CD36,CDCA5,CDKN1A,CSF1,CXCL10,EDN1,IRF1,ITGA5,KLF5,Mt1,Mt2,NTN1,PIK3CD,PTGES,PTP4A1,PTP4A3,TNFSF12
Renal Ischemic Resistance Panel (Rat)	1.42	0.3	FOXM1,Muc1,SPP1
Long-term Renal Injury Anti-oxidative Response Panel (Rat)	1.4	0.235	GCLC,GCLM,GSTM2,Mt1
