# Supplementary material for: Single-cell transcriptomic profiles in the pathophysiology within the microenvironment of early diabetic kidney disease
Source: Cell Death Dis. 2023 Jul 17;14(7):442. doi: 10.1038/s41419-023-05947-1 (PMC10352247; doi:10.1038/s41419-023-05947-1)
Supplement: Supplementary file 19 — Supplementary Table 17 [file 41419_2023_5947_MOESM19_ESM.xlsx]

## Sheet: 工作表1
Ligand location	Ligand gene	Receptor location	Receptor gene	p-value
CD-PC	ADAM9	CD-IC	ITGAV	1.81768e-05
CD-PC	ADAM9	CD-PC	ITGAV	1.54699e-06
CD-PC	ADAM9	DCT	ITGAV	1.16024e-06
CD-PC	ADAM9	MCD	ITGAV	3.86748e-07
CD-PC	ADAM9	TAL	ITGAV	1.54699e-06
CD-PC	ADAM9	CD-IC	ITGB1	8.89512e-06
CD-PC	ADAM9	CD-PC	ITGB1	6.18793e-06
CD-PC	ADAM9	MCD	ITGB1	1.08288e-05
CD-PC	ADAM9	TAL	ITGB1	1.54699e-06
CD-PC	ADAM9	CD-IC	ITGB5	1.54699e-06
CD-PC	ADAM9	CD-PC	ITGB5	5.41444e-06
CD-PC	ADAM9	DCT	ITGB5	1.54699e-06
CD-PC	ADAM9	MCD	ITGB5	1.54699e-06
CD-PC	ADAM9	TAL	ITGB5	1.54699e-06
CD-PC	COL4A3	MCD	ITGA2	2.70723e-06
CD-PC	EFNA5	MCD	EPHA1	7.73495e-07
CD-PC	EFNA5	MCD	EPHA2	9.28186e-06
CD-PC	WNT4	MCD	FZD5	3.86748e-07
CD-PC	WNT7B	MCD	FZD3	3.86748e-07
CD-PC	WNT7B	CD-PC	FZD7	1.54699e-06
CD-IC	BMP8A	MCD	ACVR2B	3.09397e-06
CD-IC	BMP8A	CD-IC	BMPR1A	3.09397e-06
CD-IC	BMP8A	CD-PC	BMPR1A	1.54699e-06
CD-IC	BMP8A	MCD	BMPR1A	9.28186e-06
CD-IC	BMP8A	CD-IC	BMPR2	8.50838e-06
CD-IC	BMP8A	CD-PC	BMPR2	1.54699e-06
CD-IC	BMP8A	MCD	BMPR2	1.00553e-05
CD-IC	BMP8A	CD-PC	TGFBR1	9.28186e-06
CD-IC	BMP8A	CD-PC	TGFBR2	3.09397e-06
CD-IC	BMP8A	MCD	TGFBR2	1.23758e-05
CD-IC	CTF1	CD-IC	IL6ST	6.18793e-06
CD-IC	CTF1	CD-PC	IL6ST	3.09397e-06
CD-IC	CTF1	MCD	IL6ST	1.23758e-05
CD-IC	DKK3	MCD	KREMEN1	3.6353e-05
CD-IC	EFNB1	CD-PC	EGFR	3.09397e-06
CD-IC	EFNB1	MCD	EGFR	3.09397e-06
CD-IC	ITGB1BP1	CD-IC	ITGB1	1.33426e-05
CD-IC	ITGB1BP1	CD-PC	ITGB1	9.28186e-06
CD-IC	ITGB1BP1	MCD	ITGB1	1.62431e-05
CD-IC	SLIT2	MCD	PLXNA1	2.9006e-06
DCT	FGF9	MCD	FGFR3	6.18793e-06
DCT	SLIT2	MCD	PLXNA1	7.73495e-07
MCD	ADAM17	CD-IC	APLP2	0.000287658
MCD	ADAM17	CD-PC	APLP2	0.000241272
MCD	ADAM17	DCT	APLP2	4.64076e-05
MCD	ADAM17	MCD	APLP2	0.000361865
MCD	ADAM17	TAL	APLP2	4.64076e-05
MCD	ADAM17	CD-IC	CD9	0.000120651
MCD	ADAM17	CD-PC	CD9	0.00013921
MCD	ADAM17	DCT	CD9	3.71264e-05
MCD	ADAM17	MCD	CD9	0.00048011
MCD	ADAM17	TAL	ERBB4	3.71264e-05
MCD	ADAM17	CD-IC	ITGB1	5.33684e-05
MCD	ADAM17	CD-PC	ITGB1	3.71264e-05
MCD	ADAM17	MCD	ITGB1	6.49694e-05
MCD	ADAM17	TAL	ITGB1	9.28186e-06
MCD	ADAM17	CD-IC	ITGB6	9.28186e-06
MCD	ADAM17	MCD	ITGB6	3.71264e-05
MCD	ADAM17	TAL	ITGB6	9.28186e-06
MCD	ADAM17	MCD	NECTIN4	3.01654e-05
MCD	ADAM17	CD-IC	NOTCH1	6.96141e-06
MCD	ADAM17	MCD	NOTCH1	4.87279e-05
MCD	ADAM17	MCD	NOTCH2	2.32048e-06
MCD	ADAM17	MCD	RHBDF2	9.28186e-06
MCD	ADAM17	CD-IC	TNFRSF1A	9.28186e-06
MCD	ADAM17	MCD	TNFRSF1A	3.71264e-05
MCD	APOC1	MCD	VLDLR	1.54699e-06
MCD	APOC1	TAL	VLDLR	1.54699e-06
MCD	DKK3	MCD	REMEN1	7.73495e-07
MCD	EFNA5	MCD	EPHA1	7.73495e-07
MCD	EFNA5	MCD	EPHA2	9.28186e-06
MCD	GDF15	CD-PC	EGFR	7.73495e-07
MCD	GDF15	MCD	EGFR	7.73495e-07
MCD	IL1RN	MCD	IL1R1	3.86748e-07
MCD	JAG2	CD-IC	NOTCH1	5.22107e-06
MCD	JAG2	MCD	NOTCH1	3.65463e-05
MCD	JAG2	MCD	NOTCH2	1.74036e-06
MCD	JAG2	MCD	NOTCH3	6.96141e-06
MCD	MFGE8	CD-IC	ITGB5	1.85636e-05
MCD	MFGE8	CD-PC	ITGB5	6.49694e-05
MCD	MFGE8	DCT	ITGB5	1.85636e-05
MCD	MFGE8	MCD	ITGB5	1.85636e-05
MCD	MFGE8	TAL	ITGB5	1.85636e-05
MCD	NRG2	CD-IC	ERBB3	5.80121e-07
MCD	NRG2	MCD	ERBB3	3.09397e-06
MCD	NRG2	TAL	ERBB4	3.09397e-06
MCD	SEMA4a	CD-IC	PLXNB1	1.46962e-05
MCD	SEMA4a	MCD	PLXNB1	1.46962e-05
MCD	SEMA4a	CD-IC	PLXNB2	0.000117558
MCD	SEMA4a	CD-PC	PLXNB2	5.87822e-05
MCD	SEMA4a	DCT	PLXNB2	1.46962e-05
MCD	SEMA4a	MCD	PLXNB2	3.30658e-05
MCD	SEMA4a	TAL	PLXNB2	1.46962e-05
MCD	TRF	CD-IC	TFRC	5.80121e-07
MCD	TRF	DCT	TFRC	7.73495e-07
MCD	TRF	MCD	TFRC	1.93374e-07
MCD	WNT4	MCD	FZD5	6.57467e-06
MCD	WNT7	MCD	FZD3	7.73495e-07
MCD	WNT7	CD-PC	FZD7	3.09397e-06
MCD	GNAI2	CD-PC	IGF1R	0.000269104
MCD	GNAI2	CD-PC	CAV1	0.000302732
TAL	BMP4	CD-IC	BMPR1A	3.09397e-06
TAL	BMP4	CD-PC	BMPR1A	1.54699e-06
TAL	BMP4	MCD	BMPR1A	9.28186e-06
TAL	BMP4	CD-IC	BMPR1B	3.09397e-06
TAL	BMP4	CD-PC	BMPR1B	3.09397e-06
TAL	BMP4	CD-IC	BMPR2	8.50838e-06
TAL	BMP4	CD-PC	BMPR2	1.54699e-06
TAL	BMP4	MCD	BMPR2	1.00553e-05
TAL	FGF1	MCD	CD44	3.86746e-06
TAL	FGF1	CD-PC	FGFR1	3.09397e-06
TAL	FGF1	CD-PC	FGFR2	9.28186e-06
TAL	FGF1	MCD	FGFR2	3.09397e-06
TAL	FGF1	MCD	FGFR3	6.18793e-06
TAL	SLIT2	MCD	PLXNA1	1.54699e-06
