# Supplementary material for: Single-cell transcriptomic profiles in the pathophysiology within the microenvironment of early diabetic kidney disease
Source: Cell Death Dis. 2023 Jul 17;14(7):442. doi: 10.1038/s41419-023-05947-1 (PMC10352247; doi:10.1038/s41419-023-05947-1)
Supplement: Supplementary file 21 — Supplementary Table 19 [file 41419_2023_5947_MOESM21_ESM.xlsx]

## Sheet: 工作表1
Ingenuity Canonical Pathways	-log(p-value)	Ratio	z-score	Molecules
Senescence Pathway	3.93	0.209	2.066	ACVR1,ACVR1B,AKT2,ATF3,BRAF,CAPN1,CCND1,CCND3,CDC16,CDC25A,CDK2,CDKN1A,CGAS,CHP1,CREBBP,DLAT,E2F6,ELF4,FOXO3,FOXO4,FZR1,GADD45B,GADD45G,HIPK2,HRAS,ING1,KAT2B,MAP2K1,MAP2K4,MAPK1,MAPKAPK2,MAPKAPK3,MAPKAPK5,MCU,MDM2,MRE11,NBN,NFATC1,NFATC3,NFKB2,PDHA1,PDK1,PIK3CB,PIK3R2,PPM1J,PPP2CB,PPP2R5B,PPP3R1,PTEN,RAD50,RAP1B,RASD1,RBL1,RING1,RNF2,RRAS2,SMAD4,SMAD6,SMAD7,SMAD9,SOD2,TGFBR1
Ferroptosis Signaling Pathway	2.9	0.231	2.556	ABCA1,AIFM2,ANGPTL4,BAP1,BRAF,CBS/CBSL,CDKN1A,CTH,CYBB,G3BP1,GCH1,GCLC,HMGCR,HMOX1,HRAS,HSPB1,LPCAT3,MAP2K1,MAPK1,NOX4,PHKG2,PRKAA2,PRKAB2,RAP1B,RASD1,RBL1,RRAS2,SLC39A14,SREBF2,TXNRD1
Autophagy	2.79	0.205	2.714	AKT2,ARNT,ATG14,ATG4B,ATG9A,BCL2,BNIP3,CHP1,CREBBP,EGF,ERN1,FOS,FOXO3,FUNDC1,GSK3A,IGF1,MAP2K1,MAP2K4,MAPK1,MAPK8,MYC,NFKB2,PIK3CB,PIK3R2,PPM1J,PPP2CB,PPP2R5B,PPP3R1,PRKAA2,PRKAB2,PTEN,RB1CC1,RGS19,RIPK2,SNAP29,TICAM1,TNF,TRAF3,TSC2,ULK1,VPS11,VPS33A,VPS33B,VPS39
ERK5 Signaling	2.21	0.243	2.183	CREBBP,EGF,EGFR,FOS,FOXO3,GAB1,GNA13,HRAS,IL6ST,MAP3K2,MAP3K8,MYC,RAP1B,RASD1,RPS6KB2,RPS6KC1,RRAS2,SGK1
Spliceosomal Cycle	2.06	0.265	2.496	CDC5L,CTNNBL1,CWC25,EFTUD2,HSPA8,MAGOH,PPIE,PRPF18,PRPF40B,RBMX2,SF3A1,SF3B6,SNIP1
Cell Cycle Regulation by BTG Family Proteins	1.75	0.27	2.449	BTG1,BTG2,CCND1,CDK2,E2F6,HOXB9,NOCT,PPM1J,PPP2CB,PPP2R5B
p70S6K Signaling	1.68	0.197	3	AGT,AGTR1,AKT2,EEF2K,EGFR,F2R,HRAS,IL4R,MAP2K1,MAPK1,MAPT,PIK3CB,PIK3R2,PLCB3,PLCB4,PLCD1,PLCL1,PPM1J,PPP2CB,PPP2R5B,PRKCB,PRKCD,RAP1B,RASD1,RRAS2,SOS1
ERK/MAPK Signaling	1.68	0.181	2.744	BRAF,CREBBP,DUSP1,DUSP2,ELF4,ELK1,FOS,HRAS,HSPB1,ITGA2B,ITGA4,ITGA9,KSR1,LAMTOR3,MAP2K1,MAPK1,MAPKAPK5,MYC,NFATC1,PAK1,PAK4,PAK6,PIK3CB,PIK3R2,PPARG,PPM1J,PPP1R14B,PPP2CB,PPP2R5B,PRKCB,PRKCD,PXN,RAP1B,RASD1,RRAS2,SOS1,STAT1,TLN2,VRK2
NGF Signaling	2.51	0.225	2.746	AKT2,BAX,CREBBP,ELK1,GAB1,HRAS,MAP2K1,MAP2K4,MAP3K12,MAP3K14,MAP3K2,MAP3K6,MAP3K8,MAPK1,MAPK8,NFKB2,PIK3CB,PIK3R2,PRKCD,RAP1B,RASD1,RHOG,RPS6KB2,RPS6KC1,RRAS2,SOS1,TRIO
Neuregulin Signaling	2.36	0.222	2.837	AKT2,CDK5,CDK5R1,EGF,EGFR,ELK1,ERBB2,ERBB3,HRAS,HSP90AA1,ITGA2B,ITGA4,ITGA9,MAP2K1,MAPK1,MYC,PIK3R2,PRKCB,PRKCD,PTEN,RAP1B,RASD1,RPS6KB2,RRAS2,SOS1,STAT5A
PEDF Signaling	1.95	0.226	2.5	AKT2,BCL2,BCL2L1,ELK1,FAS,HNF1B,HRAS,MAPK1,MAPK11,NFKB2,NFKBIB,PIK3CB,PIK3R2,PPARG,RAP1B,RASD1,RRAS2,SOD2,TCF7L2
HGF Signaling	3.11	0.235	2.887	AKT2,CCND1,CDK2,CDKN1A,ELF4,ELK1,FOS,GAB1,HRAS,ITGA2B,ITGA4,ITGA9,MAP2K1,MAP2K4,MAP3K12,MAP3K14,MAP3K2,MAP3K6,MAP3K8,MAPK1,MAPK8,PAK1,PIK3CB,PIK3R2,PRKCB,PRKCD,PXN,RAP1B,RASD1,RRAS2,SOS1
Regulation Of The Epithelial Mesenchymal Transition By Growth Factors Pathway	2.74	0.208	2.082	AKT2,BRAF,CLDN3,EGF,EGFR,EGR1,ERBB2,FGF1,FOS,FRS2,GAB1,HRAS,JAK3,LATS1,LATS2,MAP2K1,MAP2K4,MAPK1,MAPK11,MAPK8,MEST,NFKB2,OCLN,PARD6A,PARD6G,PDGFA,PIK3CB,PIK3R2,RAP1B,RASD1,RRAS2,SMAD4,SOS1,TAB1,TGFBR1,TNF,TNFSF10,TNFSF13,TNFSF15,TYK2
PAK Signaling	1.3	0.188	2.524	ARHGEF6,HRAS,ITGA2B,ITGA4,ITGA9,MAP2K1,MAP2K4,MAPK1,MAPK8,MYLK,PAK1,PAK4,PAK6,PDGFA,PIK3CB,PIK3R2,PXN,RAP1B,RASD1,RRAS2,SOS1,TNF
Hepatic Fibrosis Signaling Pathway	2.04	0.172	3.693	ACTA2,ACVR1,ACVR1B,AGT,AGTR1,AKT2,BCL2,BRAF,CCL5,CCN2,CCND1,CD40,COL18A1,CREBBP,CSNK1D,CYBB,DVL2,DVL3,ELK1,FOS,FOXO4,FZD3,FZD8,GLI3,HRAS,IL1B,IL1RL2,IRAK2,ITGA2B,ITGA4,ITGA9,KLF9,LRP5,MAP2K1,MAP2K4,MAPK1,MAPK11,MAPK8,MYC,MYLK,NFKB2,NFKBIB,NOX4,PDCD4,PDGFA,PDK1,PIK3CB,PIK3R2,PPARG,PRKCB,PRKCD,PTCH2,PTEN,RAP1B,RASD1,RHOG,RHOT2,RND3,RPS6KB2,RRAS2,SIRT3,SMAD4,SMAD7,SOD2,SOS1,SUCNR1,TCF7L2,TGFBR1,TIRA…
RAC Signaling	2.53	0.219	3.138	ARPC1A,ARPC5L,CDK5R1,CYBB,ELK1,HRAS,ITGA2B,ITGA4,ITGA9,MAP2K1,MAP2K4,MAPK1,MAPK8,NFKB2,NOX4,PAK1,PAK4,PAK6,PARD3,PARD6A,PI4KA,PIK3CB,PIK3R2,PIP4K2A,PIP4K2B,PIP5K1A,RAP1B,RASD1,RRAS2,SH3RF1
