# Supplementary material for: Single-cell transcriptomic profiles in the pathophysiology within the microenvironment of early diabetic kidney disease
Source: Cell Death Dis. 2023 Jul 17;14(7):442. doi: 10.1038/s41419-023-05947-1 (PMC10352247; doi:10.1038/s41419-023-05947-1)
Supplement: Supplementary file 22 — Supplementary Table 20 [file 41419_2023_5947_MOESM22_ESM.xlsx]

## Sheet: 工作表1
Ingenuity Canonical Pathways	-log(p-value)	Ratio	z-score	Molecules
Unfolded protein response	8.62	0.289	2.138	ATF4,CALR,CANX,DNAJA2,DNAJB11,DNAJB12,DNAJB4,DNAJB6,DNAJB9,DNAJC10,DNAJC4,DNAJC5,DNAJC7,DNAJC9,EDEM1,EIF2A,HSPA1A/HSPA1B,Hspa1b,HSPA4,HSPA8,HSPA9,HSPH1,MAP3K5,PPP1R15A,SEL1L,UBXN4
Autophagy	3.92	0.153	4.004	AKT1S1,AKT2,ARL8B,ATF4,ATG10,ATG101,ATG2A,BECN1,Calm1 (includes others),CREB1,EIF2A,FOS,GNAI3,GORASP2,GSK3B,JUN,NRBF2,PIK3CB,PPP2R5E,PPP3CA,PRKAA1,PRKACB,PRKAG1,PRKAR2A,RAF1,SESN1,TGFA,TP53,VAMP8,VPS11,VPS18,VPS39,WIPI2
Regulation of eIF4 and p70S6K Signaling	3.24	0.152	2.646	AGO2,AKT2,EIF1AX,EIF2A,EIF2B2,EIF2B3,EIF2S1,EIF3E,EIF3G,EIF3K,EIF4A1,EIF4A2,EIF4G1,MAPK14,PDPK1,PIK3CB,PPP2R5E,PRKCZ,RAF1,RPS17,RPS25,RPS28,RPS29,RPS4Y1,RPS8,RRAS,SOS1
IGF-1 Signaling	3	0.173	2.84	AKT2,CCN1,FOS,IGF1R,JUN,PDPK1,PIK3CB,PRKACB,PRKAG1,PRKAR2A,PRKCZ,PTPN11,RAF1,RRAS,SOCS3,SOS1,YWHAE,YWHAG
NGF Signaling	2.67	0.158	3.638	AKT2,ATF4,CREB1,CRK,IKBKB,MAP3K3,MAP3K4,MAP3K5,PDPK1,PIK3CB,PRKCZ,PTPN11,RAF1,RELB,RHOA,ROCK2,RRAS,SOS1,TP53
ERBB Signaling	2.3	0.161	2.84	ERBB3,FOS,GSK3B,JUN,MAP2K3,MAPK14,PAK1,PDPK1,PIK3CB,PRKCA,PRKCZ,RAF1,RRAS,SOS1,TGFA
Neurotrophin/TRK Signaling	2.18	0.167	3.464	ATF4,CREB1,FOS,JUN,MAP2K3,MAP3K5,NTRK3,PDPK1,PIK3CB,PTPN11,RAF1,RRAS,SOS1
Ferroptosis Signaling Pathway	1.94	0.138	3.3	ACSL4,ALOX12B,ARAF,ARF4,ATF4,BECN1,EIF2A,FTH1,HSPB1,KEAP1,PRKAA1,PRKAG1,RAF1,RRAS,SLC11A2,TP53,USP7,WWTR1
mTOR Signaling	1.93	0.124	2.496	AKT1S1,AKT2,EIF3E,EIF3G,EIF3K,EIF4A1,EIF4A2,EIF4G1,FKBP1A,FNBP1,PDPK1,PIK3CB,PLD1,PPP2R5E,PRKAA1,PRKAG1,PRKCA,PRKCZ,RHOA,RPS17,RPS25,RPS28,RPS29,RPS4Y1,RPS8,RRAS
AMPK Signaling	1.85	0.119	2.357	AK1,AK2,AKT1S1,AKT2,ATF4,BRD7,CREB1,EEF2,GNA12,GNAI3,GNB2,GNG5,ILKAP,MAP2K3,MAPK14,PIK3CB,PPM1A,PPP2R5E,PRKAA1,PRKACB,PRKAG1,PRKAR2A,RAB22A,RAB2A,RAB6A,SLC2A4,SMARCB1,SMARCD1,TBC1D1
PFKFB4 Signaling Pathway	1.53	0.167	2.121	ATF4,CREB1,GPI,MAP2K3,PRKACB,PRKAG1,PRKAR2A,TP53
ERK/MAPK Signaling	1.57	0.116	2.4	ARAF,ATF4,BCAR1,CREB1,CRK,DUSP1,FOS,H3-3A/H3-3B,HSPB1,HSPB2,LAMTOR3,PAK1,PIK3CB,PPP1CB,PPP1R7,PPP2R5E,PRKACB,PRKAG1,PRKAR2A,PRKCA,RAF1,RRAS,SOS1,STAT1,YWHAG
Spliceosomal Cycle	4.19	0.265	2.496	BCAS2,CDC5L,CWC15,CWC25,DDX23,HSPA8,PRPF40B,RNF113A,SF3A1,SF3B2,SF3B3,SF3B6,ZNF830
p70S6K Signaling	1.58	0.129	2.138	AKT2,BCAP31,EEF2,F2R,GNAI3,PDPK1,PIK3CB,PLCE1,PLD1,PPP2R5E,PRKCA,PRKCZ,RAF1,RRAS,SOS1,YWHAE,YWHAG
