# Supplementary material for: Single-cell transcriptomic profiles in the pathophysiology within the microenvironment of early diabetic kidney disease
Source: Cell Death Dis. 2023 Jul 17;14(7):442. doi: 10.1038/s41419-023-05947-1 (PMC10352247; doi:10.1038/s41419-023-05947-1)
Supplement: Supplementary file 23 — Supplementary Table 21 [file 41419_2023_5947_MOESM23_ESM.xlsx]

## Sheet: 工作表1
Ligand location	Ligand gene	Receptor location	Receptor gene	p-value
MC	MFAP5	EC	NOTCH1	0.000328734
MC	SEMA3C	EC	NRP2	1.2456e-05
MC	SEMA3C	EC	NRP1	0.000149452
MC	SEMA3C	MC	NRP1	4.98221e-05
MC	BGN	MC	CD44	0.000189298
MC	Thbs1	MC	LRP1	0.0021478
MC	Thbs1	MC	ITGA5	0.000179336
MC	Thbs1	EC	ITGB1	0.000537816
MC	Thbs1	MC	VLDLR	0.000537816
MC	Thbs1	MC	ITGB1	0.00143289
MC	FGF2	MC	CD44	9.96482e-06
MC	FGF2	MC	NRP1	9.96482e-06
MC	FGF2	EC	NRP1	2.98939e-05
MC	FGF2	MC	SDC4	4.98221e-05
MC	FGF2	MC	SDC2	5.9786e-05
MC	FGF2	MC	FGFR1	3.98581e-05
MC	FGF2	EC	NOTCH1	9.96482e-06
MC	IL6	MC	EGFR	9.96482e-06
MC	IL6	MC	IL6ST	2.98939e-05
MC	PLAT	MC	LRP1	0.000478088
MC	POSTN	MC	EGFR	9.96482e-06
MC	POSTN	MC	ITGA5	9.96482e-06
MC	POSTN	EC	ITGB1	2.98939e-05
MC	POSTN	MC	ITGB1	7.9713e-05
MC	SERPINE1	MC	LRP1	0.000239101
MC	SERPINE1	MC	LVLDLR	5.9786e-05
MC	TIMP1	MC	CD63	7.9713e-05
MC	TIMP1	MC	LRP1	0.000119565
MC	TIMP1	EC	ITGB1	2.98939e-05
MC	TIMP1	MC	ITGB1	7.9713e-05
EC	PLAT	MC	LRP1	2.98939e-05
